# Supplementary material for: Subtelomeric 5-enolpyruvylshikimate-3-phosphate synthase copy number variation confers glyphosate resistance in Eleusine indica
Source: Nat Commun. 2023 Aug 11;14:4865. doi: 10.1038/s41467-023-40407-6 (PMC10421919; doi:10.1038/s41467-023-40407-6)
Supplement: Supplementary file 4 — Source Data [file 41467_2023_40407_MOESM4_ESM.xlsx]

## Sheet: Fig 1. Source 1
Fig. 1, Source 1: This is a table for the Total TE content in 500kb bins on the circos plot.
Chr1	0	500000	0.04154
Chr1	500000	1000000	0.0251
Chr1	1000000	1500000	0.061652
Chr1	1500000	2000000	0.051168
Chr1	2000000	2500000	0.040136
Chr1	2500000	3000000	0.08965
Chr1	3000000	3500000	0.027126
Chr1	3500000	4000000	0.062972
Chr1	4000000	4500000	0.09173
Chr1	4500000	5000000	0.071722
Chr1	5000000	5500000	0.060902
Chr1	5500000	6000000	0.05773
Chr1	6000000	6500000	0.078062
Chr1	6500000	7000000	0.102664
Chr1	7000000	7500000	0.098754
Chr1	7500000	8000000	0.156004
Chr1	8000000	8500000	0.122586
Chr1	8500000	9000000	0.17088
Chr1	9000000	9500000	0.156718
Chr1	9500000	10000000	0.164602
Chr1	10000000	10500000	0.057784
Chr1	10500000	11000000	0.100766
Chr1	11000000	11500000	0.115702
Chr1	11500000	12000000	0.085818
Chr1	12000000	12500000	0.051756
Chr1	12500000	13000000	0.035118
Chr1	13000000	13500000	0.071618
Chr1	13500000	14000000	0.082338
Chr1	14000000	14500000	0.047506
Chr1	14500000	15000000	0.05575
Chr1	15000000	15500000	0.059288
Chr1	15500000	16000000	0.173158
Chr1	16000000	16500000	0.139586
Chr1	16500000	17000000	0.097952
Chr1	17000000	17500000	0.119136
Chr1	17500000	18000000	0.103308
Chr1	18000000	18500000	0.152084
Chr1	18500000	19000000	0.137784
Chr1	19000000	19500000	0.134982
Chr1	19500000	20000000	0.130874
Chr1	20000000	20500000	0.17206
Chr1	20500000	21000000	0.206354
Chr1	21000000	21500000	0.126554
Chr1	21500000	22000000	0.149526
Chr1	22000000	22500000	0.12512
Chr1	22500000	23000000	0.157922
Chr1	23000000	23500000	0.1563
Chr1	23500000	24000000	0.109862
Chr1	24000000	24500000	0.20032
Chr1	24500000	25000000	0.225668
Chr1	25000000	25500000	0.2096
Chr1	25500000	26000000	0.133336
Chr1	26000000	26500000	0.187034
Chr1	26500000	27000000	0.150286
Chr1	27000000	27500000	0.166804
Chr1	27500000	28000000	0.11379
Chr1	28000000	28500000	0.19393
Chr1	28500000	29000000	0.23404
Chr1	29000000	29500000	0.180508
Chr1	29500000	30000000	0.173258
Chr1	30000000	30500000	0.18416
Chr1	30500000	31000000	0.200734
Chr1	31000000	31500000	0.167216
Chr1	31500000	32000000	0.196896
Chr1	32000000	32500000	0.149044
Chr1	32500000	33000000	0.127572
Chr1	33000000	33500000	0.246562
Chr1	33500000	34000000	0.257022
Chr1	34000000	34500000	0.119676
Chr1	34500000	35000000	0.070316
Chr1	35000000	35500000	0.22323
Chr1	35500000	36000000	0.111478
Chr1	36000000	36500000	0.18316
Chr1	36500000	37000000	0.134652
Chr1	37000000	37500000	0.16368
Chr1	37500000	38000000	0.117366
Chr1	38000000	38500000	0.171246
Chr1	38500000	39000000	0.148104
Chr1	39000000	39500000	0.188002
Chr1	39500000	40000000	0.171196
Chr1	40000000	40500000	0.201058
Chr1	40500000	41000000	0.153092
Chr1	41000000	41500000	0.126806
Chr1	41500000	42000000	0.125568
Chr1	42000000	42500000	0.09159
Chr1	42500000	43000000	0.12664
Chr1	43000000	43500000	0.168008
Chr1	43500000	44000000	0.105278
Chr1	44000000	44500000	0.122972
Chr1	44500000	45000000	0.141214
Chr1	45000000	45500000	0.115188
Chr1	45500000	46000000	0.153814
Chr1	46000000	46500000	0.135148
Chr1	46500000	47000000	0.216808
Chr1	47000000	47500000	0.092038
Chr1	47500000	48000000	0.106546
Chr1	48000000	48500000	0.148352
Chr1	48500000	49000000	0.157126
Chr1	49000000	49500000	0.057242
Chr1	49500000	50000000	0.110742
Chr1	50000000	50500000	0.183636
Chr1	50500000	51000000	0.07042
Chr1	51000000	51500000	0.112376
Chr1	51500000	52000000	0.108576
Chr1	52000000	52500000	0.157156
Chr1	52500000	53000000	0.115126
Chr1	53000000	53500000	0.097618
Chr1	53500000	54000000	0.145316
Chr1	54000000	54500000	0.061838
Chr1	54500000	55000000	0.116058
Chr1	55000000	55500000	0.082312
Chr1	55500000	56000000	0.112476
Chr1	56000000	56500000	0.143264
Chr1	56500000	57000000	0.096942
Chr1	57000000	57500000	0.099708
Chr1	57500000	58000000	0.189034
Chr1	58000000	58500000	0.063496
Chr1	58500000	59000000	0.137096
Chr1	59000000	59500000	0.087516
Chr1	59500000	60000000	0.087358
Chr1	60000000	60500000	0.117148
Chr1	60500000	61000000	0.100254
Chr1	61000000	61500000	0.078386
Chr1	61500000	62000000	0.087616
Chr1	62000000	62500000	0.100962
Chr1	62500000	63000000	0.037084
Chr1	63000000	63500000	0.053854
Chr1	63500000	64000000	0.025892
Chr1	64000000	64500000	0.10902
Chr1	64500000	65000000	0.077712
Chr1	65000000	65500000	0.038774
Chr1	65500000	66000000	0.045492
Chr1	66000000	66500000	0.026494
Chr1	66500000	67000000	0.04956
Chr1	67000000	67500000	0.10219
Chr1	67500000	68000000	0.070338
Chr1	68000000	68500000	0.06406
Chr1	68500000	69000000	0.028432
Chr1	69000000	69500000	0.091124
Chr1	69500000	70000000	0.059358
Chr1	70000000	70500000	0.033482
Chr1	70500000	70926600	0.0277309
Chr2	0	500000	0.023452
Chr2	500000	1000000	0.00245
Chr2	1000000	1500000	0.049314
Chr2	1500000	2000000	0.050592
Chr2	2000000	2500000	0.043308
Chr2	2500000	3000000	0.051304
Chr2	3000000	3500000	0.080554
Chr2	3500000	4000000	0.058124
Chr2	4000000	4500000	0.09839
Chr2	4500000	5000000	0.030636
Chr2	5000000	5500000	0.026402
Chr2	5500000	6000000	0.054658
Chr2	6000000	6500000	0.039954
Chr2	6500000	7000000	0.071052
Chr2	7000000	7500000	0.048824
Chr2	7500000	8000000	0.020456
Chr2	8000000	8500000	0.0176
Chr2	8500000	9000000	0.058236
Chr2	9000000	9500000	0.083264
Chr2	9500000	10000000	0.049334
Chr2	10000000	10500000	0.066266
Chr2	10500000	11000000	0.058934
Chr2	11000000	11500000	0.04621
Chr2	11500000	12000000	0.093678
Chr2	12000000	12500000	0.016534
Chr2	12500000	13000000	0.078408
Chr2	13000000	13500000	0.066974
Chr2	13500000	14000000	0.0885
Chr2	14000000	14500000	0.053168
Chr2	14500000	15000000	0.104722
Chr2	15000000	15500000	0.0949
Chr2	15500000	16000000	0.119086
Chr2	16000000	16500000	0.12279
Chr2	16500000	17000000	0.163802
Chr2	17000000	17500000	0.058192
Chr2	17500000	18000000	0.110274
Chr2	18000000	18500000	0.127034
Chr2	18500000	19000000	0.13698
Chr2	19000000	19500000	0.117386
Chr2	19500000	20000000	0.109024
Chr2	20000000	20500000	0.145506
Chr2	20500000	21000000	0.13643
Chr2	21000000	21500000	0.097246
Chr2	21500000	22000000	0.115654
Chr2	22000000	22500000	0.081682
Chr2	22500000	23000000	0.13531
Chr2	23000000	23500000	0.117616
Chr2	23500000	24000000	0.182664
Chr2	24000000	24500000	0.106512
Chr2	24500000	25000000	0.146342
Chr2	25000000	25500000	0.098978
Chr2	25500000	26000000	0.107448
Chr2	26000000	26500000	0.152332
Chr2	26500000	27000000	0.207932
Chr2	27000000	27500000	0.132874
Chr2	27500000	28000000	0.10366
Chr2	28000000	28500000	0.191662
Chr2	28500000	29000000	0.23811
Chr2	29000000	29500000	0.236226
Chr2	29500000	30000000	0.10625
Chr2	30000000	30500000	0.17602
Chr2	30500000	31000000	0.21491
Chr2	31000000	31500000	0.209616
Chr2	31500000	32000000	0.20127
Chr2	32000000	32500000	0.173376
Chr2	32500000	33000000	0.231286
Chr2	33000000	33500000	0.118192
Chr2	33500000	34000000	0.118852
Chr2	34000000	34500000	0.120752
Chr2	34500000	35000000	0.14099
Chr2	35000000	35500000	0.154418
Chr2	35500000	36000000	0.193438
Chr2	36000000	36500000	0.156316
Chr2	36500000	37000000	0.172558
Chr2	37000000	37500000	0.175488
Chr2	37500000	38000000	0.21019
Chr2	38000000	38500000	0.206106
Chr2	38500000	39000000	0.165358
Chr2	39000000	39500000	0.142796
Chr2	39500000	40000000	0.19449
Chr2	40000000	40500000	0.155082
Chr2	40500000	41000000	0.123514
Chr2	41000000	41500000	0.18432
Chr2	41500000	42000000	0.200354
Chr2	42000000	42500000	0.159642
Chr2	42500000	43000000	0.201276
Chr2	43000000	43500000	0.104612
Chr2	43500000	44000000	0.136882
Chr2	44000000	44500000	0.077394
Chr2	44500000	45000000	0.174522
Chr2	45000000	45500000	0.148528
Chr2	45500000	46000000	0.152084
Chr2	46000000	46500000	0.127588
Chr2	46500000	47000000	0.128454
Chr2	47000000	47500000	0.153634
Chr2	47500000	48000000	0.153266
Chr2	48000000	48500000	0.11611
Chr2	48500000	49000000	0.078746
Chr2	49000000	49500000	0.15522
Chr2	49500000	50000000	0.17235
Chr2	50000000	50500000	0.130602
Chr2	50500000	51000000	0.17234
Chr2	51000000	51500000	0.128682
Chr2	51500000	52000000	0.095578
Chr2	52000000	52500000	0.149552
Chr2	52500000	53000000	0.118776
Chr2	53000000	53500000	0.049488
Chr2	53500000	54000000	0.091422
Chr2	54000000	54500000	0.046838
Chr2	54500000	55000000	0.03604
Chr2	55000000	55500000	0.062156
Chr2	55500000	56000000	0.070988
Chr2	56000000	56500000	0.062422
Chr2	56500000	57000000	0.091544
Chr2	57000000	57500000	0.039584
Chr2	57500000	58000000	0.068532
Chr2	58000000	58500000	0.052784
Chr2	58500000	59000000	0.034866
Chr2	59000000	59500000	0.040392
Chr2	59500000	60000000	0.038044
Chr2	60000000	60500000	0.05108
Chr2	60500000	61000000	0.03602
Chr2	61000000	61500000	0.030004
Chr2	61500000	62000000	0.036496
Chr2	62000000	62500000	0.011372
Chr2	62500000	63000000	0.029152
Chr2	63000000	63500000	0.040134
Chr2	63500000	63765960	0.0824823
Chr3	0	500000	0.042678
Chr3	500000	1000000	0.027888
Chr3	1000000	1500000	0.053026
Chr3	1500000	2000000	0.028334
Chr3	2000000	2500000	0.055384
Chr3	2500000	3000000	0.048546
Chr3	3000000	3500000	0.051944
Chr3	3500000	4000000	0.078172
Chr3	4000000	4500000	0.037988
Chr3	4500000	5000000	0.065586
Chr3	5000000	5500000	0.039234
Chr3	5500000	6000000	0.064484
Chr3	6000000	6500000	0.132372
Chr3	6500000	7000000	0.086536
Chr3	7000000	7500000	0.099692
Chr3	7500000	8000000	0.094698
Chr3	8000000	8500000	0.12605
Chr3	8500000	9000000	0.157068
Chr3	9000000	9500000	0.245902
Chr3	9500000	10000000	0.118566
Chr3	10000000	10500000	0.141326
Chr3	10500000	11000000	0.132704
Chr3	11000000	11500000	0.160404
Chr3	11500000	12000000	0.110744
Chr3	12000000	12500000	0.165278
Chr3	12500000	13000000	0.181354
Chr3	13000000	13500000	0.14575
Chr3	13500000	14000000	0.127444
Chr3	14000000	14500000	0.138148
Chr3	14500000	15000000	0.180416
Chr3	15000000	15500000	0.186146
Chr3	15500000	16000000	0.107852
Chr3	16000000	16500000	0.19695
Chr3	16500000	17000000	0.07639
Chr3	17000000	17500000	0.111318
Chr3	17500000	18000000	0.122346
Chr3	18000000	18500000	0.111602
Chr3	18500000	19000000	0.16682
Chr3	19000000	19500000	0.188528
Chr3	19500000	20000000	0.161606
Chr3	20000000	20500000	0.196912
Chr3	20500000	21000000	0.206278
Chr3	21000000	21500000	0.176838
Chr3	21500000	22000000	0.239616
Chr3	22000000	22500000	0.201276
Chr3	22500000	23000000	0.16481
Chr3	23000000	23500000	0.159898
Chr3	23500000	24000000	0.121176
Chr3	24000000	24500000	0.14405
Chr3	24500000	25000000	0.202226
Chr3	25000000	25500000	0.134578
Chr3	25500000	26000000	0.131738
Chr3	26000000	26500000	0.152006
Chr3	26500000	27000000	0.098868
Chr3	27000000	27500000	0.100038
Chr3	27500000	28000000	0.14811
Chr3	28000000	28500000	0.131656
Chr3	28500000	29000000	0.11357
Chr3	29000000	29500000	0.156038
Chr3	29500000	30000000	0.243476
Chr3	30000000	30500000	0.156068
Chr3	30500000	31000000	0.159186
Chr3	31000000	31500000	0.096254
Chr3	31500000	32000000	0.10142
Chr3	32000000	32500000	0.181886
Chr3	32500000	33000000	0.174128
Chr3	33000000	33500000	0.14365
Chr3	33500000	34000000	0.153622
Chr3	34000000	34500000	0.220626
Chr3	34500000	35000000	0.152212
Chr3	35000000	35500000	0.142084
Chr3	35500000	36000000	0.151468
Chr3	36000000	36500000	0.17333
Chr3	36500000	37000000	0.209062
Chr3	37000000	37500000	0.173146
Chr3	37500000	38000000	0.16704
Chr3	38000000	38500000	0.19543
Chr3	38500000	39000000	0.214794
Chr3	39000000	39500000	0.187638
Chr3	39500000	40000000	0.210214
Chr3	40000000	40500000	0.103936
Chr3	40500000	41000000	0.145674
Chr3	41000000	41500000	0.132348
Chr3	41500000	42000000	0.157888
Chr3	42000000	42500000	0.140214
Chr3	42500000	43000000	0.16098
Chr3	43000000	43500000	0.13057
Chr3	43500000	44000000	0.131014
Chr3	44000000	44500000	0.116558
Chr3	44500000	45000000	0.139136
Chr3	45000000	45500000	0.087008
Chr3	45500000	46000000	0.146234
Chr3	46000000	46500000	0.068154
Chr3	46500000	47000000	0.122218
Chr3	47000000	47500000	0.11915
Chr3	47500000	48000000	0.067556
Chr3	48000000	48500000	0.092238
Chr3	48500000	49000000	0.105042
Chr3	49000000	49500000	0.139778
Chr3	49500000	50000000	0.094726
Chr3	50000000	50500000	0.08462
Chr3	50500000	51000000	0.042708
Chr3	51000000	51500000	0.052628
Chr3	51500000	52000000	0.060326
Chr3	52000000	52500000	0.057696
Chr3	52500000	53000000	0.086304
Chr3	53000000	53500000	0.049892
Chr3	53500000	54000000	0.069874
Chr3	54000000	54500000	0.036948
Chr3	54500000	55000000	0.042356
Chr3	55000000	55500000	0.040244
Chr3	55500000	56000000	0.059344
Chr3	56000000	56500000	0.06126
Chr3	56500000	57000000	0.050244
Chr3	57000000	57500000	0.048608
Chr3	57500000	58000000	0.057744
Chr3	58000000	58500000	0.09779
Chr3	58500000	59000000	0.04839
Chr3	59000000	59500000	0.022464
Chr3	59500000	60000000	0.029278
Chr3	60000000	60500000	0.029418
Chr3	60500000	61000000	0.067072
Chr3	61000000	61500000	0.05466
Chr3	61500000	62000000	0.010026
Chr3	62000000	62500000	0.050344
Chr3	62500000	63000000	0.042894
Chr3	63000000	63500000	0.067438
Chr3	63500000	63742515	0.0736779
Chr4	0	500000	0.049278
Chr4	500000	1000000	0.017542
Chr4	1000000	1500000	0.006138
Chr4	1500000	2000000	0.055328
Chr4	2000000	2500000	0.019664
Chr4	2500000	3000000	0.067286
Chr4	3000000	3500000	0.035266
Chr4	3500000	4000000	0.021584
Chr4	4000000	4500000	0.04284
Chr4	4500000	5000000	0.073452
Chr4	5000000	5500000	0.052766
Chr4	5500000	6000000	0.150954
Chr4	6000000	6500000	0.13815
Chr4	6500000	7000000	0.102354
Chr4	7000000	7500000	0.11785
Chr4	7500000	8000000	0.115036
Chr4	8000000	8500000	0.103152
Chr4	8500000	9000000	0.133396
Chr4	9000000	9500000	0.153132
Chr4	9500000	10000000	0.074528
Chr4	10000000	10500000	0.086812
Chr4	10500000	11000000	0.125082
Chr4	11000000	11500000	0.11578
Chr4	11500000	12000000	0.138288
Chr4	12000000	12500000	0.163574
Chr4	12500000	13000000	0.066818
Chr4	13000000	13500000	0.231066
Chr4	13500000	14000000	0.09171
Chr4	14000000	14500000	0.116238
Chr4	14500000	15000000	0.110178
Chr4	15000000	15500000	0.1953
Chr4	15500000	16000000	0.234712
Chr4	16000000	16500000	0.12534
Chr4	16500000	17000000	0.139444
Chr4	17000000	17500000	0.164602
Chr4	17500000	18000000	0.180686
Chr4	18000000	18500000	0.24347
Chr4	18500000	19000000	0.179944
Chr4	19000000	19500000	0.155078
Chr4	19500000	20000000	0.140962
Chr4	20000000	20500000	0.191668
Chr4	20500000	21000000	0.179432
Chr4	21000000	21500000	0.16166
Chr4	21500000	22000000	0.151314
Chr4	22000000	22500000	0.160892
Chr4	22500000	23000000	0.169714
Chr4	23000000	23500000	0.189442
Chr4	23500000	24000000	0.230714
Chr4	24000000	24500000	0.176826
Chr4	24500000	25000000	0.165616
Chr4	25000000	25500000	0.181306
Chr4	25500000	26000000	0.179214
Chr4	26000000	26500000	0.172854
Chr4	26500000	27000000	0.162002
Chr4	27000000	27500000	0.13981
Chr4	27500000	28000000	0.1522
Chr4	28000000	28500000	0.060082
Chr4	28500000	29000000	0.24025
Chr4	29000000	29500000	0.1771
Chr4	29500000	30000000	0.158972
Chr4	30000000	30500000	0.190114
Chr4	30500000	31000000	0.159096
Chr4	31000000	31500000	0.124626
Chr4	31500000	32000000	0.130676
Chr4	32000000	32500000	0.174362
Chr4	32500000	33000000	0.131422
Chr4	33000000	33500000	0.195246
Chr4	33500000	34000000	0.09704
Chr4	34000000	34500000	0.150588
Chr4	34500000	35000000	0.160292
Chr4	35000000	35500000	0.11263
Chr4	35500000	36000000	0.20241
Chr4	36000000	36500000	0.202248
Chr4	36500000	37000000	0.20857
Chr4	37000000	37500000	0.062164
Chr4	37500000	38000000	0.164428
Chr4	38000000	38500000	0.05123
Chr4	38500000	39000000	0.22443
Chr4	39000000	39500000	0.132226
Chr4	39500000	40000000	0.080736
Chr4	40000000	40500000	0.278514
Chr4	40500000	41000000	0.12767
Chr4	41000000	41500000	0.103312
Chr4	41500000	42000000	0.12152
Chr4	42000000	42500000	0.170756
Chr4	42500000	43000000	0.157522
Chr4	43000000	43500000	0.142692
Chr4	43500000	44000000	0.204896
Chr4	44000000	44500000	0.205016
Chr4	44500000	45000000	0.133024
Chr4	45000000	45500000	0.139546
Chr4	45500000	46000000	0.090258
Chr4	46000000	46500000	0.118256
Chr4	46500000	47000000	0.085814
Chr4	47000000	47500000	0.044418
Chr4	47500000	48000000	0.077196
Chr4	48000000	48500000	0.112778
Chr4	48500000	49000000	0.060622
Chr4	49000000	49500000	0.087924
Chr4	49500000	50000000	0.102732
Chr4	50000000	50500000	0.0926
Chr4	50500000	51000000	0.064502
Chr4	51000000	51500000	0.042688
Chr4	51500000	52000000	0.053724
Chr4	52000000	52500000	0.04145
Chr4	52500000	53000000	0.069306
Chr4	53000000	53500000	0.037164
Chr4	53500000	54000000	0.061102
Chr4	54000000	54500000	0.086008
Chr4	54500000	55000000	0.081546
Chr4	55000000	55500000	0.008862
Chr4	55500000	56000000	0.063128
Chr4	56000000	56500000	0.001864
Chr4	56500000	57000000	0.037976
Chr4	57000000	57500000	0.028908
Chr4	57500000	58000000	0.030276
Chr4	58000000	58500000	0.03926
Chr4	58500000	59000000	0.030632
Chr4	59000000	59500000	0.002642
Chr4	59500000	60000000	0.03342
Chr4	60000000	60500000	0.032004
Chr4	60500000	61000000	0.08364
Chr4	61000000	61313307	0.0372765
Chr5	0	500000	0.035402
Chr5	500000	1000000	0.100448
Chr5	1000000	1500000	0.057334
Chr5	1500000	2000000	0.025666
Chr5	2000000	2500000	0.01642
Chr5	2500000	3000000	0.076246
Chr5	3000000	3500000	0.02631
Chr5	3500000	4000000	0.061954
Chr5	4000000	4500000	0.035738
Chr5	4500000	5000000	0.084052
Chr5	5000000	5500000	0.050252
Chr5	5500000	6000000	0.03591
Chr5	6000000	6500000	0.043902
Chr5	6500000	7000000	0.095638
Chr5	7000000	7500000	0.049288
Chr5	7500000	8000000	0.086856
Chr5	8000000	8500000	0.046448
Chr5	8500000	9000000	0.039216
Chr5	9000000	9500000	0.064762
Chr5	9500000	10000000	0.109122
Chr5	10000000	10500000	0.144282
Chr5	10500000	11000000	0.049962
Chr5	11000000	11500000	0.134612
Chr5	11500000	12000000	0.058542
Chr5	12000000	12500000	0.13722
Chr5	12500000	13000000	0.099792
Chr5	13000000	13500000	0.072914
Chr5	13500000	14000000	0.093768
Chr5	14000000	14500000	0.133194
Chr5	14500000	15000000	0.114198
Chr5	15000000	15500000	0.10616
Chr5	15500000	16000000	0.106022
Chr5	16000000	16500000	0.082622
Chr5	16500000	17000000	0.124212
Chr5	17000000	17500000	0.155438
Chr5	17500000	18000000	0.139902
Chr5	18000000	18500000	0.144628
Chr5	18500000	19000000	0.141792
Chr5	19000000	19500000	0.178088
Chr5	19500000	20000000	0.113228
Chr5	20000000	20500000	0.082394
Chr5	20500000	21000000	0.133242
Chr5	21000000	21500000	0.200094
Chr5	21500000	22000000	0.168734
Chr5	22000000	22500000	0.163302
Chr5	22500000	23000000	0.195874
Chr5	23000000	23500000	0.170398
Chr5	23500000	24000000	0.139134
Chr5	24000000	24500000	0.178466
Chr5	24500000	25000000	0.2245
Chr5	25000000	25500000	0.153724
Chr5	25500000	26000000	0.151798
Chr5	26000000	26500000	0.20851
Chr5	26500000	27000000	0.094628
Chr5	27000000	27500000	0.226792
Chr5	27500000	28000000	0.14578
Chr5	28000000	28500000	0.292116
Chr5	28500000	29000000	0.225912
Chr5	29000000	29500000	0.16063
Chr5	29500000	30000000	0.178116
Chr5	30000000	30500000	0.15726
Chr5	30500000	31000000	0.157278
Chr5	31000000	31500000	0.199664
Chr5	31500000	32000000	0.207502
Chr5	32000000	32500000	0.162882
Chr5	32500000	33000000	0.156128
Chr5	33000000	33500000	0.241784
Chr5	33500000	34000000	0.123426
Chr5	34000000	34500000	0.18117
Chr5	34500000	35000000	0.142642
Chr5	35000000	35500000	0.127178
Chr5	35500000	36000000	0.181312
Chr5	36000000	36500000	0.130404
Chr5	36500000	37000000	0.139292
Chr5	37000000	37500000	0.161304
Chr5	37500000	38000000	0.138738
Chr5	38000000	38500000	0.169244
Chr5	38500000	39000000	0.216698
Chr5	39000000	39500000	0.216072
Chr5	39500000	40000000	0.174374
Chr5	40000000	40500000	0.132618
Chr5	40500000	41000000	0.13755
Chr5	41000000	41500000	0.091114
Chr5	41500000	42000000	0.102884
Chr5	42000000	42500000	0.105726
Chr5	42500000	43000000	0.127038
Chr5	43000000	43500000	0.199788
Chr5	43500000	44000000	0.152766
Chr5	44000000	44500000	0.140806
Chr5	44500000	45000000	0.171528
Chr5	45000000	45500000	0.050098
Chr5	45500000	46000000	0.082426
Chr5	46000000	46500000	0.119896
Chr5	46500000	47000000	0.114984
Chr5	47000000	47500000	0.091284
Chr5	47500000	48000000	0.06287
Chr5	48000000	48500000	0.080308
Chr5	48500000	49000000	0.055488
Chr5	49000000	49500000	0.120364
Chr5	49500000	50000000	0.059612
Chr5	50000000	50500000	0.092532
Chr5	50500000	51000000	0.081652
Chr5	51000000	51500000	0.1053
Chr5	51500000	52000000	0.060158
Chr5	52000000	52500000	0.05425
Chr5	52500000	53000000	0.03562
Chr5	53000000	53500000	0.057246
Chr5	53500000	54000000	0.050404
Chr5	54000000	54500000	0.06499
Chr5	54500000	55000000	0.037686
Chr5	55000000	55500000	0.032656
Chr5	55500000	56000000	0.049846
Chr5	56000000	56500000	0.075484
Chr5	56500000	57000000	0.004478
Chr5	57000000	57376714	0.0795909
Chr6	0	500000	0.096348
Chr6	500000	1000000	0.052712
Chr6	1000000	1500000	0.046028
Chr6	1500000	2000000	0.13589
Chr6	2000000	2500000	0.098236
Chr6	2500000	3000000	0.083822
Chr6	3000000	3500000	0.02605
Chr6	3500000	4000000	0.07478
Chr6	4000000	4500000	0.054564
Chr6	4500000	5000000	0.072398
Chr6	5000000	5500000	0.087782
Chr6	5500000	6000000	0.100124
Chr6	6000000	6500000	0.075694
Chr6	6500000	7000000	0.160208
Chr6	7000000	7500000	0.130956
Chr6	7500000	8000000	0.0447
Chr6	8000000	8500000	0.084766
Chr6	8500000	9000000	0.116526
Chr6	9000000	9500000	0.080594
Chr6	9500000	10000000	0.13005
Chr6	10000000	10500000	0.09175
Chr6	10500000	11000000	0.071812
Chr6	11000000	11500000	0.113984
Chr6	11500000	12000000	0.15591
Chr6	12000000	12500000	0.178384
Chr6	12500000	13000000	0.127734
Chr6	13000000	13500000	0.199554
Chr6	13500000	14000000	0.11305
Chr6	14000000	14500000	0.150166
Chr6	14500000	15000000	0.131454
Chr6	15000000	15500000	0.259876
Chr6	15500000	16000000	0.133306
Chr6	16000000	16500000	0.218822
Chr6	16500000	17000000	0.174824
Chr6	17000000	17500000	0.220334
Chr6	17500000	18000000	0.101664
Chr6	18000000	18500000	0.145404
Chr6	18500000	19000000	0.251238
Chr6	19000000	19500000	0.234144
Chr6	19500000	20000000	0.154714
Chr6	20000000	20500000	0.2581
Chr6	20500000	21000000	0.12706
Chr6	21000000	21500000	0.174272
Chr6	21500000	22000000	0.140094
Chr6	22000000	22500000	0.1412
Chr6	22500000	23000000	0.162372
Chr6	23000000	23500000	0.159252
Chr6	23500000	24000000	0.145422
Chr6	24000000	24500000	0.172548
Chr6	24500000	25000000	0.187936
Chr6	25000000	25500000	0.174452
Chr6	25500000	26000000	0.075684
Chr6	26000000	26500000	0.034976
Chr6	26500000	27000000	0.097314
Chr6	27000000	27500000	0.185936
Chr6	27500000	28000000	0.232658
Chr6	28000000	28500000	0.198976
Chr6	28500000	29000000	0.2327
Chr6	29000000	29500000	0.185064
Chr6	29500000	30000000	0.140402
Chr6	30000000	30500000	0.21774
Chr6	30500000	31000000	0.175944
Chr6	31000000	31500000	0.198266
Chr6	31500000	32000000	0.196668
Chr6	32000000	32500000	0.16885
Chr6	32500000	33000000	0.166478
Chr6	33000000	33500000	0.118216
Chr6	33500000	34000000	0.20718
Chr6	34000000	34500000	0.207574
Chr6	34500000	35000000	0.211026
Chr6	35000000	35500000	0.129504
Chr6	35500000	36000000	0.201138
Chr6	36000000	36500000	0.159236
Chr6	36500000	37000000	0.143816
Chr6	37000000	37500000	0.143006
Chr6	37500000	38000000	0.2157
Chr6	38000000	38500000	0.16164
Chr6	38500000	39000000	0.171882
Chr6	39000000	39500000	0.206514
Chr6	39500000	40000000	0.128368
Chr6	40000000	40500000	0.144928
Chr6	40500000	41000000	0.178456
Chr6	41000000	41500000	0.098302
Chr6	41500000	42000000	0.04449
Chr6	42000000	42500000	0.127102
Chr6	42500000	43000000	0.20101
Chr6	43000000	43500000	0.093448
Chr6	43500000	44000000	0.085882
Chr6	44000000	44500000	0.105
Chr6	44500000	45000000	0.161126
Chr6	45000000	45500000	0.069588
Chr6	45500000	46000000	0.188416
Chr6	46000000	46500000	0.102962
Chr6	46500000	47000000	0.114004
Chr6	47000000	47500000	0.116728
Chr6	47500000	48000000	0.093396
Chr6	48000000	48500000	0.079496
Chr6	48500000	49000000	0.04825
Chr6	49000000	49500000	0.07114
Chr6	49500000	50000000	0.06381
Chr6	50000000	50500000	0.06602
Chr6	50500000	51000000	0.101276
Chr6	51000000	51500000	0.085506
Chr6	51500000	52000000	0.037292
Chr6	52000000	52500000	0.010206
Chr6	52500000	53000000	0.03349
Chr6	53000000	53161057	0
Chr7	0	500000	0.01205
Chr7	500000	1000000	0.058766
Chr7	1000000	1500000	0.034598
Chr7	1500000	2000000	0.03989
Chr7	2000000	2500000	0.099016
Chr7	2500000	3000000	0.047064
Chr7	3000000	3500000	0.067544
Chr7	3500000	4000000	0.066768
Chr7	4000000	4500000	0.062494
Chr7	4500000	5000000	0.094436
Chr7	5000000	5500000	0.096336
Chr7	5500000	6000000	0.102718
Chr7	6000000	6500000	0.1488
Chr7	6500000	7000000	0.09547
Chr7	7000000	7500000	0.091512
Chr7	7500000	8000000	0.13676
Chr7	8000000	8500000	0.193804
Chr7	8500000	9000000	0.080832
Chr7	9000000	9500000	0.130338
Chr7	9500000	10000000	0.108108
Chr7	10000000	10500000	0.133158
Chr7	10500000	11000000	0.136768
Chr7	11000000	11500000	0.11057
Chr7	11500000	12000000	0.107102
Chr7	12000000	12500000	0.164242
Chr7	12500000	13000000	0.148426
Chr7	13000000	13500000	0.116904
Chr7	13500000	14000000	0.180876
Chr7	14000000	14500000	0.216952
Chr7	14500000	15000000	0.143966
Chr7	15000000	15500000	0.135436
Chr7	15500000	16000000	0.140552
Chr7	16000000	16500000	0.23662
Chr7	16500000	17000000	0.18346
Chr7	17000000	17500000	0.179232
Chr7	17500000	18000000	0.171872
Chr7	18000000	18500000	0.185284
Chr7	18500000	19000000	0.120862
Chr7	19000000	19500000	0.15296
Chr7	19500000	20000000	0.183362
Chr7	20000000	20500000	0.22986
Chr7	20500000	21000000	0.109624
Chr7	21000000	21500000	0.163644
Chr7	21500000	22000000	0.226106
Chr7	22000000	22500000	0.241752
Chr7	22500000	23000000	0.130564
Chr7	23000000	23500000	0.044844
Chr7	23500000	24000000	0.091094
Chr7	24000000	24500000	0.22379
Chr7	24500000	25000000	0.191874
Chr7	25000000	25500000	0.20009
Chr7	25500000	26000000	0.139054
Chr7	26000000	26500000	0.160746
Chr7	26500000	27000000	0.24011
Chr7	27000000	27500000	0.235652
Chr7	27500000	28000000	0.18045
Chr7	28000000	28500000	0.194134
Chr7	28500000	29000000	0.145218
Chr7	29000000	29500000	0.18329
Chr7	29500000	30000000	0.114196
Chr7	30000000	30500000	0.164814
Chr7	30500000	31000000	0.15867
Chr7	31000000	31500000	0.159648
Chr7	31500000	32000000	0.158788
Chr7	32000000	32500000	0.1793
Chr7	32500000	33000000	0.162334
Chr7	33000000	33500000	0.158198
Chr7	33500000	34000000	0.184268
Chr7	34000000	34500000	0.141898
Chr7	34500000	35000000	0.180788
Chr7	35000000	35500000	0.144136
Chr7	35500000	36000000	0.140838
Chr7	36000000	36500000	0.166778
Chr7	36500000	37000000	0.142988
Chr7	37000000	37500000	0.104584
Chr7	37500000	38000000	0.088828
Chr7	38000000	38500000	0.081464
Chr7	38500000	39000000	0.141324
Chr7	39000000	39500000	0.107162
Chr7	39500000	40000000	0.13092
Chr7	40000000	40500000	0.102774
Chr7	40500000	41000000	0.082862
Chr7	41000000	41500000	0.054304
Chr7	41500000	42000000	0.08089
Chr7	42000000	42500000	0.136472
Chr7	42500000	43000000	0.086054
Chr7	43000000	43500000	0.098636
Chr7	43500000	44000000	0.040004
Chr7	44000000	44500000	0.055514
Chr7	44500000	45000000	0.04443
Chr7	45000000	45500000	0.088438
Chr7	45500000	46000000	0.080966
Chr7	46000000	46500000	0.018962
Chr7	46500000	47000000	0.059816
Chr7	47000000	47500000	0.025194
Chr7	47500000	48000000	0.054322
Chr7	48000000	48500000	0.05428
Chr7	48500000	49000000	0.042478
Chr7	49000000	49500000	0.05348
Chr7	49500000	49557166	0
Chr8	0	500000	0.01481
Chr8	500000	1000000	0.033464
Chr8	1000000	1500000	0.054668
Chr8	1500000	2000000	0.07005
Chr8	2000000	2500000	0.093124
Chr8	2500000	3000000	0.07065
Chr8	3000000	3500000	0.044046
Chr8	3500000	4000000	0.07405
Chr8	4000000	4500000	0.063654
Chr8	4500000	5000000	0.080702
Chr8	5000000	5500000	0.108366
Chr8	5500000	6000000	0.111056
Chr8	6000000	6500000	0.072898
Chr8	6500000	7000000	0.105596
Chr8	7000000	7500000	0.09801
Chr8	7500000	8000000	0.065712
Chr8	8000000	8500000	0.030782
Chr8	8500000	9000000	0.097668
Chr8	9000000	9500000	0.108846
Chr8	9500000	10000000	0.074912
Chr8	10000000	10500000	0.091924
Chr8	10500000	11000000	0.172068
Chr8	11000000	11500000	0.087376
Chr8	11500000	12000000	0.110578
Chr8	12000000	12500000	0.064386
Chr8	12500000	13000000	0.058964
Chr8	13000000	13500000	0.18287
Chr8	13500000	14000000	0.215416
Chr8	14000000	14500000	0.092106
Chr8	14500000	15000000	0.1199
Chr8	15000000	15500000	0.145344
Chr8	15500000	16000000	0.149446
Chr8	16000000	16500000	0.177824
Chr8	16500000	17000000	0.134096
Chr8	17000000	17500000	0.149996
Chr8	17500000	18000000	0.147574
Chr8	18000000	18500000	0.194974
Chr8	18500000	19000000	0.151778
Chr8	19000000	19500000	0.139568
Chr8	19500000	20000000	0.14822
Chr8	20000000	20500000	0.174742
Chr8	20500000	21000000	0.189588
Chr8	21000000	21500000	0.147758
Chr8	21500000	22000000	0.208112
Chr8	22000000	22500000	0.179686
Chr8	22500000	23000000	0.144204
Chr8	23000000	23500000	0.130658
Chr8	23500000	24000000	0.14389
Chr8	24000000	24500000	0.182244
Chr8	24500000	25000000	0.160006
Chr8	25000000	25500000	0.187404
Chr8	25500000	26000000	0.185472
Chr8	26000000	26500000	0.11557
Chr8	26500000	27000000	0.076602
Chr8	27000000	27500000	0.18023
Chr8	27500000	28000000	0.190018
Chr8	28000000	28500000	0.188386
Chr8	28500000	29000000	0.178396
Chr8	29000000	29500000	0.167328
Chr8	29500000	30000000	0.14868
Chr8	30000000	30500000	0.187246
Chr8	30500000	31000000	0.175916
Chr8	31000000	31500000	0.14611
Chr8	31500000	32000000	0.182424
Chr8	32000000	32500000	0.139792
Chr8	32500000	33000000	0.095012
Chr8	33000000	33500000	0.17725
Chr8	33500000	34000000	0.1543
Chr8	34000000	34500000	0.159572
Chr8	34500000	35000000	0.158562
Chr8	35000000	35500000	0.114894
Chr8	35500000	36000000	0.206898
Chr8	36000000	36500000	0.196824
Chr8	36500000	37000000	0.157592
Chr8	37000000	37500000	0.170682
Chr8	37500000	38000000	0.153866
Chr8	38000000	38500000	0.10426
Chr8	38500000	39000000	0.144018
Chr8	39000000	39500000	0.171432
Chr8	39500000	40000000	0.102822
Chr8	40000000	40500000	0.097792
Chr8	40500000	41000000	0.1567
Chr8	41000000	41500000	0.114542
Chr8	41500000	42000000	0.138608
Chr8	42000000	42500000	0.185882
Chr8	42500000	43000000	0.140116
Chr8	43000000	43500000	0.09464
Chr8	43500000	44000000	0.100302
Chr8	44000000	44500000	0.128726
Chr8	44500000	45000000	0.063128
Chr8	45000000	45500000	0.041706
Chr8	45500000	46000000	0.07463
Chr8	46000000	46500000	0.107912
Chr8	46500000	47000000	0.065268
Chr8	47000000	47500000	0.045674
Chr8	47500000	47925607	0.0449899
Chr9	0	500000	0.063796
Chr9	500000	1000000	0.017856
Chr9	1000000	1500000	0.051682
Chr9	1500000	2000000	0.050076
Chr9	2000000	2500000	0.04399
Chr9	2500000	3000000	0.029324
Chr9	3000000	3500000	0.052166
Chr9	3500000	4000000	0.030568
Chr9	4000000	4500000	0.067162
Chr9	4500000	5000000	0.043188
Chr9	5000000	5500000	0.03253
Chr9	5500000	6000000	0.05264
Chr9	6000000	6500000	0.112374
Chr9	6500000	7000000	0.029786
Chr9	7000000	7500000	0.049222
Chr9	7500000	8000000	0.084902
Chr9	8000000	8500000	0.06486
Chr9	8500000	9000000	0.050688
Chr9	9000000	9500000	0.029308
Chr9	9500000	10000000	0.026866
Chr9	10000000	10500000	0.083748
Chr9	10500000	11000000	0.125738
Chr9	11000000	11500000	0.158056
Chr9	11500000	12000000	0.083386
Chr9	12000000	12500000	0.100756
Chr9	12500000	13000000	0.116994
Chr9	13000000	13500000	0.094694
Chr9	13500000	14000000	0.094292
Chr9	14000000	14500000	0.0793
Chr9	14500000	15000000	0.11014
Chr9	15000000	15500000	0.080742
Chr9	15500000	16000000	0.156126
Chr9	16000000	16500000	0.134506
Chr9	16500000	17000000	0.11794
Chr9	17000000	17500000	0.125162
Chr9	17500000	18000000	0.204978
Chr9	18000000	18500000	0.113252
Chr9	18500000	19000000	0.097056
Chr9	19000000	19500000	0.24598
Chr9	19500000	20000000	0.158786
Chr9	20000000	20500000	0.116162
Chr9	20500000	21000000	0.143924
Chr9	21000000	21500000	0.086418
Chr9	21500000	22000000	0.07075
Chr9	22000000	22500000	0.160904
Chr9	22500000	23000000	0.158922
Chr9	23000000	23500000	0.175974
Chr9	23500000	24000000	0.213314
Chr9	24000000	24500000	0.135846
Chr9	24500000	25000000	0.189442
Chr9	25000000	25500000	0.138436
Chr9	25500000	26000000	0.141196
Chr9	26000000	26500000	0.159292
Chr9	26500000	27000000	0.253086
Chr9	27000000	27500000	0.211916
Chr9	27500000	28000000	0.16916
Chr9	28000000	28500000	0.122436
Chr9	28500000	29000000	0.157534
Chr9	29000000	29500000	0.175908
Chr9	29500000	30000000	0.14567
Chr9	30000000	30500000	0.264048
Chr9	30500000	31000000	0.183678
Chr9	31000000	31500000	0.180778
Chr9	31500000	32000000	0.142802
Chr9	32000000	32500000	0.183112
Chr9	32500000	33000000	0.205686
Chr9	33000000	33500000	0.200696
Chr9	33500000	34000000	0.179616
Chr9	34000000	34500000	0.10259
Chr9	34500000	35000000	0.19388
Chr9	35000000	35500000	0.202224
Chr9	35500000	36000000	0.159788
Chr9	36000000	36500000	0.165672
Chr9	36500000	37000000	0.14155
Chr9	37000000	37500000	0.211518
Chr9	37500000	38000000	0.151928
Chr9	38000000	38500000	0.141202
Chr9	38500000	39000000	0.141426
Chr9	39000000	39500000	0.163612
Chr9	39500000	40000000	0.1473
Chr9	40000000	40500000	0.147378
Chr9	40500000	41000000	0.1636
Chr9	41000000	41500000	0.202058
Chr9	41500000	42000000	0.135064
Chr9	42000000	42109816	0.174747

## Sheet: Fig 1 Source 2
Fig. 1, Source 2: This is a karyotype for a Circos plot of the Susceptible genome
chr	-	Chr1	1	0	70926600	chr1
chr	-	Chr2	2	0	63765960	chr2
chr	-	Chr3	3	0	63742515	chr3
chr	-	Chr4	4	0	61313307	chr4
chr	-	Chr5	5	0	57376714	chr5
chr	-	Chr6	6	0	53161057	chr6
chr	-	Chr7	7	0	49557166	chr7
chr	-	Chr8	8	0	47925607	chr8
chr	-	Chr9	9	0	42109816	chr9

## Sheet: Fig 1 Source 3
Fig. 1, Source 3: This is a table for the gene content in 500kb bins on the circos plot.
Chr1	0	500000	0.560952
Chr1	500000	1000000	0.481908
Chr1	1000000	1500000	0.340458
Chr1	1500000	2000000	0.443808
Chr1	2000000	2500000	0.479108
Chr1	2500000	3000000	0.41796
Chr1	3000000	3500000	0.532678
Chr1	3500000	4000000	0.307258
Chr1	4000000	4500000	0.244338
Chr1	4500000	5000000	0.5468
Chr1	5000000	5500000	0.432208
Chr1	5500000	6000000	0.447926
Chr1	6000000	6500000	0.299748
Chr1	6500000	7000000	0.25361
Chr1	7000000	7500000	0.205768
Chr1	7500000	8000000	0.281208
Chr1	8000000	8500000	0.307532
Chr1	8500000	9000000	0.34785
Chr1	9000000	9500000	0.31813
Chr1	9500000	10000000	0.283748
Chr1	10000000	10500000	0.41985
Chr1	10500000	11000000	0.201734
Chr1	11000000	11500000	0.31918
Chr1	11500000	12000000	0.374316
Chr1	12000000	12500000	0.521238
Chr1	12500000	13000000	0.396834
Chr1	13000000	13500000	0.235132
Chr1	13500000	14000000	0.448458
Chr1	14000000	14500000	0.44934
Chr1	14500000	15000000	0.27048
Chr1	15000000	15500000	0.252336
Chr1	15500000	16000000	0.28978
Chr1	16000000	16500000	0.435564
Chr1	16500000	17000000	0.322966
Chr1	17000000	17500000	0.35388
Chr1	17500000	18000000	0.356098
Chr1	18000000	18500000	0.265188
Chr1	18500000	19000000	0.322606
Chr1	19000000	19500000	0.064938
Chr1	19500000	20000000	0.27907
Chr1	20000000	20500000	0.375964
Chr1	20500000	21000000	0.30168
Chr1	21000000	21500000	0.258656
Chr1	21500000	22000000	0.221692
Chr1	22000000	22500000	0.181456
Chr1	22500000	23000000	0.265916
Chr1	23000000	23500000	0.219426
Chr1	23500000	24000000	0.291766
Chr1	24000000	24500000	0.202056
Chr1	24500000	25000000	0.26522
Chr1	25000000	25500000	0.13931
Chr1	25500000	26000000	0.218844
Chr1	26000000	26500000	0.223542
Chr1	26500000	27000000	0.256976
Chr1	27000000	27500000	0.302506
Chr1	27500000	28000000	0.251774
Chr1	28000000	28500000	0.169878
Chr1	28500000	29000000	0.192738
Chr1	29000000	29500000	0.374818
Chr1	29500000	30000000	0.29194
Chr1	30000000	30500000	0.252288
Chr1	30500000	31000000	0.322934
Chr1	31000000	31500000	0.202488
Chr1	31500000	32000000	0.142362
Chr1	32000000	32500000	0.268586
Chr1	32500000	33000000	0.249142
Chr1	33000000	33500000	0.324562
Chr1	33500000	34000000	0.2648
Chr1	34000000	34500000	0.617078
Chr1	34500000	35000000	0.419322
Chr1	35000000	35500000	0.293932
Chr1	35500000	36000000	0.242386
Chr1	36000000	36500000	0.283116
Chr1	36500000	37000000	0.349564
Chr1	37000000	37500000	0.153438
Chr1	37500000	38000000	0.321208
Chr1	38000000	38500000	0.254112
Chr1	38500000	39000000	0.232704
Chr1	39000000	39500000	0.240804
Chr1	39500000	40000000	0.23323
Chr1	40000000	40500000	0.230374
Chr1	40500000	41000000	0.236168
Chr1	41000000	41500000	0.18004
Chr1	41500000	42000000	0.266738
Chr1	42000000	42500000	0.233348
Chr1	42500000	43000000	0.409394
Chr1	43000000	43500000	0.310976
Chr1	43500000	44000000	0.269752
Chr1	44000000	44500000	0.179498
Chr1	44500000	45000000	0.181514
Chr1	45000000	45500000	0.290892
Chr1	45500000	46000000	0.212678
Chr1	46000000	46500000	0.153582
Chr1	46500000	47000000	0.20172
Chr1	47000000	47500000	0.145694
Chr1	47500000	48000000	0.236488
Chr1	48000000	48500000	0.295804
Chr1	48500000	49000000	0.352188
Chr1	49000000	49500000	0.517064
Chr1	49500000	50000000	0.330068
Chr1	50000000	50500000	0.3832
Chr1	50500000	51000000	0.311226
Chr1	51000000	51500000	0.19446
Chr1	51500000	52000000	0.423992
Chr1	52000000	52500000	0.279478
Chr1	52500000	53000000	0.267292
Chr1	53000000	53500000	0.285934
Chr1	53500000	54000000	0.32127
Chr1	54000000	54500000	0.595586
Chr1	54500000	55000000	0.580034
Chr1	55000000	55500000	0.49031
Chr1	55500000	56000000	0.448548
Chr1	56000000	56500000	0.400072
Chr1	56500000	57000000	0.274492
Chr1	57000000	57500000	0.280076
Chr1	57500000	58000000	0.43533
Chr1	58000000	58500000	0.290214
Chr1	58500000	59000000	0.36064
Chr1	59000000	59500000	0.32396
Chr1	59500000	60000000	0.41965
Chr1	60000000	60500000	0.373152
Chr1	60500000	61000000	0.314494
Chr1	61000000	61500000	0.526012
Chr1	61500000	62000000	0.513324
Chr1	62000000	62500000	0.440466
Chr1	62500000	63000000	0.457306
Chr1	63000000	63500000	0.50903
Chr1	63500000	64000000	0.457262
Chr1	64000000	64500000	0.57627
Chr1	64500000	65000000	0.517226
Chr1	65000000	65500000	0.43645
Chr1	65500000	66000000	0.47606
Chr1	66000000	66500000	0.5745
Chr1	66500000	67000000	0.652314
Chr1	67000000	67500000	0.51654
Chr1	67500000	68000000	0.549078
Chr1	68000000	68500000	0.432216
Chr1	68500000	69000000	0.519052
Chr1	69000000	69500000	0.410888
Chr1	69500000	70000000	0.452126
Chr1	70000000	70500000	0.526294
Chr1	70500000	70926600	0.511758
Chr2	0	500000	0.595612
Chr2	500000	1000000	0.630296
Chr2	1000000	1500000	0.608976
Chr2	1500000	2000000	0.567574
Chr2	2000000	2500000	0.614312
Chr2	2500000	3000000	0.45661
Chr2	3000000	3500000	0.515354
Chr2	3500000	4000000	0.51088
Chr2	4000000	4500000	0.466526
Chr2	4500000	5000000	0.545132
Chr2	5000000	5500000	0.561228
Chr2	5500000	6000000	0.617724
Chr2	6000000	6500000	0.48899
Chr2	6500000	7000000	0.492764
Chr2	7000000	7500000	0.477712
Chr2	7500000	8000000	0.411948
Chr2	8000000	8500000	0.601768
Chr2	8500000	9000000	0.532288
Chr2	9000000	9500000	0.489834
Chr2	9500000	10000000	0.483244
Chr2	10000000	10500000	0.574704
Chr2	10500000	11000000	0.526894
Chr2	11000000	11500000	0.50639
Chr2	11500000	12000000	0.39038
Chr2	12000000	12500000	0.515098
Chr2	12500000	13000000	0.464054
Chr2	13000000	13500000	0.468154
Chr2	13500000	14000000	0.406914
Chr2	14000000	14500000	0.487506
Chr2	14500000	15000000	0.346826
Chr2	15000000	15500000	0.391734
Chr2	15500000	16000000	0.63817
Chr2	16000000	16500000	0.310528
Chr2	16500000	17000000	0.43985
Chr2	17000000	17500000	0.380464
Chr2	17500000	18000000	0.272856
Chr2	18000000	18500000	0.399138
Chr2	18500000	19000000	0.391236
Chr2	19000000	19500000	0.45678
Chr2	19500000	20000000	0.368234
Chr2	20000000	20500000	0.18091
Chr2	20500000	21000000	0.243184
Chr2	21000000	21500000	0.228864
Chr2	21500000	22000000	0.386022
Chr2	22000000	22500000	0.342812
Chr2	22500000	23000000	0.251868
Chr2	23000000	23500000	0.29423
Chr2	23500000	24000000	0.262182
Chr2	24000000	24500000	0.168164
Chr2	24500000	25000000	0.247176
Chr2	25000000	25500000	0.348508
Chr2	25500000	26000000	0.360954
Chr2	26000000	26500000	0.213696
Chr2	26500000	27000000	0.249852
Chr2	27000000	27500000	0.323652
Chr2	27500000	28000000	0.279972
Chr2	28000000	28500000	0.24229
Chr2	28500000	29000000	0.256026
Chr2	29000000	29500000	0.143522
Chr2	29500000	30000000	0.190926
Chr2	30000000	30500000	0.316534
Chr2	30500000	31000000	0.286236
Chr2	31000000	31500000	0.338108
Chr2	31500000	32000000	0.184734
Chr2	32000000	32500000	0.248176
Chr2	32500000	33000000	0.273718
Chr2	33000000	33500000	0.310578
Chr2	33500000	34000000	0.29104
Chr2	34000000	34500000	0.158348
Chr2	34500000	35000000	0.350944
Chr2	35000000	35500000	0.193628
Chr2	35500000	36000000	0.2615
Chr2	36000000	36500000	0.20895
Chr2	36500000	37000000	0.291098
Chr2	37000000	37500000	0.245192
Chr2	37500000	38000000	0.221932
Chr2	38000000	38500000	0.26698
Chr2	38500000	39000000	0.202364
Chr2	39000000	39500000	0.282914
Chr2	39500000	40000000	0.30974
Chr2	40000000	40500000	0.230524
Chr2	40500000	41000000	0.143876
Chr2	41000000	41500000	0.151808
Chr2	41500000	42000000	0.225068
Chr2	42000000	42500000	0.183088
Chr2	42500000	43000000	0.262654
Chr2	43000000	43500000	0.195574
Chr2	43500000	44000000	0.306292
Chr2	44000000	44500000	0.174182
Chr2	44500000	45000000	0.138026
Chr2	45000000	45500000	0.258688
Chr2	45500000	46000000	0.257816
Chr2	46000000	46500000	0.253306
Chr2	46500000	47000000	0.254488
Chr2	47000000	47500000	0.246116
Chr2	47500000	48000000	0.332624
Chr2	48000000	48500000	0.39252
Chr2	48500000	49000000	0.317228
Chr2	49000000	49500000	0.419866
Chr2	49500000	50000000	0.295546
Chr2	50000000	50500000	0.349882
Chr2	50500000	51000000	0.386864
Chr2	51000000	51500000	0.415346
Chr2	51500000	52000000	0.519422
Chr2	52000000	52500000	0.287718
Chr2	52500000	53000000	0.403218
Chr2	53000000	53500000	0.559512
Chr2	53500000	54000000	0.472982
Chr2	54000000	54500000	0.46488
Chr2	54500000	55000000	0.464758
Chr2	55000000	55500000	0.53135
Chr2	55500000	56000000	0.489282
Chr2	56000000	56500000	0.539056
Chr2	56500000	57000000	0.506654
Chr2	57000000	57500000	0.51718
Chr2	57500000	58000000	0.399318
Chr2	58000000	58500000	0.554156
Chr2	58500000	59000000	0.539228
Chr2	59000000	59500000	0.569612
Chr2	59500000	60000000	0.492398
Chr2	60000000	60500000	0.462538
Chr2	60500000	61000000	0.576324
Chr2	61000000	61500000	0.579
Chr2	61500000	62000000	0.731476
Chr2	62000000	62500000	0.626476
Chr2	62500000	63000000	0.578282
Chr2	63000000	63500000	0.52758
Chr2	63500000	63765960	0.593371
Chr3	0	500000	0.567096
Chr3	500000	1000000	0.588852
Chr3	1000000	1500000	0.51052
Chr3	1500000	2000000	0.535626
Chr3	2000000	2500000	0.546082
Chr3	2500000	3000000	0.47528
Chr3	3000000	3500000	0.560394
Chr3	3500000	4000000	0.459148
Chr3	4000000	4500000	0.485852
Chr3	4500000	5000000	0.519836
Chr3	5000000	5500000	0.435342
Chr3	5500000	6000000	0.456256
Chr3	6000000	6500000	0.432518
Chr3	6500000	7000000	0.490006
Chr3	7000000	7500000	0.416054
Chr3	7500000	8000000	0.433594
Chr3	8000000	8500000	0.395296
Chr3	8500000	9000000	0.273142
Chr3	9000000	9500000	0.2313
Chr3	9500000	10000000	0.284366
Chr3	10000000	10500000	0.20242
Chr3	10500000	11000000	0.274942
Chr3	11000000	11500000	0.293096
Chr3	11500000	12000000	0.303874
Chr3	12000000	12500000	0.182434
Chr3	12500000	13000000	0.164018
Chr3	13000000	13500000	0.223292
Chr3	13500000	14000000	0.185282
Chr3	14000000	14500000	0.27039
Chr3	14500000	15000000	0.217264
Chr3	15000000	15500000	0.236194
Chr3	15500000	16000000	0.275398
Chr3	16000000	16500000	0.199318
Chr3	16500000	17000000	0.246158
Chr3	17000000	17500000	0.26468
Chr3	17500000	18000000	0.21285
Chr3	18000000	18500000	0.364452
Chr3	18500000	19000000	0.193616
Chr3	19000000	19500000	0.303008
Chr3	19500000	20000000	0.233978
Chr3	20000000	20500000	0.261854
Chr3	20500000	21000000	0.238092
Chr3	21000000	21500000	0.15775
Chr3	21500000	22000000	0.222856
Chr3	22000000	22500000	0.224222
Chr3	22500000	23000000	0.322596
Chr3	23000000	23500000	0.16472
Chr3	23500000	24000000	0.15359
Chr3	24000000	24500000	0.214602
Chr3	24500000	25000000	0.457182
Chr3	25000000	25500000	0.180266
Chr3	25500000	26000000	0.336242
Chr3	26000000	26500000	0.344454
Chr3	26500000	27000000	0.215234
Chr3	27000000	27500000	0.196934
Chr3	27500000	28000000	0.210468
Chr3	28000000	28500000	0.132482
Chr3	28500000	29000000	0.137868
Chr3	29000000	29500000	0.252472
Chr3	29500000	30000000	0.175972
Chr3	30000000	30500000	0.520412
Chr3	30500000	31000000	0.649054
Chr3	31000000	31500000	0.456204
Chr3	31500000	32000000	0.525926
Chr3	32000000	32500000	0.175928
Chr3	32500000	33000000	0.25352
Chr3	33000000	33500000	0.167778
Chr3	33500000	34000000	0.227456
Chr3	34000000	34500000	0.23775
Chr3	34500000	35000000	0.180504
Chr3	35000000	35500000	0.398614
Chr3	35500000	36000000	0.120742
Chr3	36000000	36500000	0.141758
Chr3	36500000	37000000	0.300982
Chr3	37000000	37500000	0.246448
Chr3	37500000	38000000	0.392954
Chr3	38000000	38500000	0.18377
Chr3	38500000	39000000	0.262732
Chr3	39000000	39500000	0.238454
Chr3	39500000	40000000	0.289866
Chr3	40000000	40500000	0.303222
Chr3	40500000	41000000	0.388712
Chr3	41000000	41500000	0.297894
Chr3	41500000	42000000	0.346286
Chr3	42000000	42500000	0.36073
Chr3	42500000	43000000	0.311038
Chr3	43000000	43500000	0.457404
Chr3	43500000	44000000	0.353586
Chr3	44000000	44500000	0.40631
Chr3	44500000	45000000	0.276234
Chr3	45000000	45500000	0.36605
Chr3	45500000	46000000	0.36463
Chr3	46000000	46500000	0.419502
Chr3	46500000	47000000	0.278866
Chr3	47000000	47500000	0.539642
Chr3	47500000	48000000	0.51139
Chr3	48000000	48500000	0.401656
Chr3	48500000	49000000	0.418422
Chr3	49000000	49500000	0.485624
Chr3	49500000	50000000	0.409324
Chr3	50000000	50500000	0.427962
Chr3	50500000	51000000	0.353076
Chr3	51000000	51500000	0.414126
Chr3	51500000	52000000	0.498338
Chr3	52000000	52500000	0.51613
Chr3	52500000	53000000	0.558642
Chr3	53000000	53500000	0.452916
Chr3	53500000	54000000	0.549162
Chr3	54000000	54500000	0.561586
Chr3	54500000	55000000	0.51051
Chr3	55000000	55500000	0.579408
Chr3	55500000	56000000	0.470478
Chr3	56000000	56500000	0.503016
Chr3	56500000	57000000	0.382036
Chr3	57000000	57500000	0.53222
Chr3	57500000	58000000	0.511316
Chr3	58000000	58500000	0.535198
Chr3	58500000	59000000	0.528804
Chr3	59000000	59500000	0.561926
Chr3	59500000	60000000	0.544288
Chr3	60000000	60500000	0.471092
Chr3	60500000	61000000	0.467708
Chr3	61000000	61500000	0.510446
Chr3	61500000	62000000	0.60423
Chr3	62000000	62500000	0.539542
Chr3	62500000	63000000	0.585386
Chr3	63000000	63500000	0.54602
Chr3	63500000	63742515	0.737703
Chr4	0	500000	0.381962
Chr4	500000	1000000	0.560878
Chr4	1000000	1500000	0.603806
Chr4	1500000	2000000	0.471358
Chr4	2000000	2500000	0.555442
Chr4	2500000	3000000	0.535846
Chr4	3000000	3500000	0.65369
Chr4	3500000	4000000	0.572292
Chr4	4000000	4500000	0.674584
Chr4	4500000	5000000	0.383198
Chr4	5000000	5500000	0.428454
Chr4	5500000	6000000	0.460492
Chr4	6000000	6500000	0.487074
Chr4	6500000	7000000	0.414242
Chr4	7000000	7500000	0.700984
Chr4	7500000	8000000	0.519314
Chr4	8000000	8500000	0.350018
Chr4	8500000	9000000	0.351384
Chr4	9000000	9500000	0.233236
Chr4	9500000	10000000	0.442758
Chr4	10000000	10500000	0.3879
Chr4	10500000	11000000	0.269078
Chr4	11000000	11500000	0.231778
Chr4	11500000	12000000	0.296888
Chr4	12000000	12500000	0.282394
Chr4	12500000	13000000	0.262506
Chr4	13000000	13500000	0.216354
Chr4	13500000	14000000	0.24203
Chr4	14000000	14500000	0.382412
Chr4	14500000	15000000	0.281538
Chr4	15000000	15500000	0.25039
Chr4	15500000	16000000	0.260972
Chr4	16000000	16500000	0.324754
Chr4	16500000	17000000	0.20402
Chr4	17000000	17500000	0.227926
Chr4	17500000	18000000	0.210558
Chr4	18000000	18500000	0.176412
Chr4	18500000	19000000	0.182306
Chr4	19000000	19500000	0.26786
Chr4	19500000	20000000	0.17668
Chr4	20000000	20500000	0.212918
Chr4	20500000	21000000	0.262238
Chr4	21000000	21500000	0.24886
Chr4	21500000	22000000	0.171874
Chr4	22000000	22500000	0.252678
Chr4	22500000	23000000	0.366046
Chr4	23000000	23500000	0.138586
Chr4	23500000	24000000	0.3457
Chr4	24000000	24500000	0.265808
Chr4	24500000	25000000	0.455376
Chr4	25000000	25500000	0.206268
Chr4	25500000	26000000	0.222096
Chr4	26000000	26500000	0.249432
Chr4	26500000	27000000	0.33045
Chr4	27000000	27500000	0.504452
Chr4	27500000	28000000	0.578234
Chr4	28000000	28500000	0.706202
Chr4	28500000	29000000	0.242816
Chr4	29000000	29500000	0.241982
Chr4	29500000	30000000	0.446998
Chr4	30000000	30500000	0.394798
Chr4	30500000	31000000	0.281156
Chr4	31000000	31500000	0.22796
Chr4	31500000	32000000	0.268604
Chr4	32000000	32500000	0.253316
Chr4	32500000	33000000	0.24098
Chr4	33000000	33500000	0.32394
Chr4	33500000	34000000	0.256718
Chr4	34000000	34500000	0.246276
Chr4	34500000	35000000	0.176262
Chr4	35000000	35500000	0.177854
Chr4	35500000	36000000	0.081174
Chr4	36000000	36500000	0.219492
Chr4	36500000	37000000	0.364842
Chr4	37000000	37500000	0.322332
Chr4	37500000	38000000	0.206088
Chr4	38000000	38500000	0.469114
Chr4	38500000	39000000	0.249922
Chr4	39000000	39500000	0.262146
Chr4	39500000	40000000	0.491746
Chr4	40000000	40500000	0.245962
Chr4	40500000	41000000	0.219512
Chr4	41000000	41500000	0.29583
Chr4	41500000	42000000	0.422308
Chr4	42000000	42500000	0.30455
Chr4	42500000	43000000	0.276556
Chr4	43000000	43500000	0.405448
Chr4	43500000	44000000	0.267182
Chr4	44000000	44500000	0.230106
Chr4	44500000	45000000	0.249872
Chr4	45000000	45500000	0.468604
Chr4	45500000	46000000	0.506288
Chr4	46000000	46500000	0.361492
Chr4	46500000	47000000	0.444418
Chr4	47000000	47500000	0.406776
Chr4	47500000	48000000	0.525462
Chr4	48000000	48500000	0.459816
Chr4	48500000	49000000	0.490638
Chr4	49000000	49500000	0.571412
Chr4	49500000	50000000	0.32406
Chr4	50000000	50500000	0.524238
Chr4	50500000	51000000	0.640196
Chr4	51000000	51500000	0.513214
Chr4	51500000	52000000	0.531998
Chr4	52000000	52500000	0.63619
Chr4	52500000	53000000	0.261674
Chr4	53000000	53500000	0.57736
Chr4	53500000	54000000	0.588098
Chr4	54000000	54500000	0.440036
Chr4	54500000	55000000	0.567858
Chr4	55000000	55500000	0.58724
Chr4	55500000	56000000	0.509516
Chr4	56000000	56500000	0.571386
Chr4	56500000	57000000	0.511126
Chr4	57000000	57500000	0.523484
Chr4	57500000	58000000	0.471252
Chr4	58000000	58500000	0.576616
Chr4	58500000	59000000	0.5882
Chr4	59000000	59500000	0.510882
Chr4	59500000	60000000	0.591114
Chr4	60000000	60500000	0.55484
Chr4	60500000	61000000	0.575854
Chr4	61000000	61313307	0.588669
Chr5	0	500000	0.519364
Chr5	500000	1000000	0.550166
Chr5	1000000	1500000	0.488694
Chr5	1500000	2000000	0.609888
Chr5	2000000	2500000	0.650014
Chr5	2500000	3000000	0.607148
Chr5	3000000	3500000	0.45826
Chr5	3500000	4000000	0.550282
Chr5	4000000	4500000	0.48198
Chr5	4500000	5000000	0.412502
Chr5	5000000	5500000	0.505582
Chr5	5500000	6000000	0.621568
Chr5	6000000	6500000	0.630288
Chr5	6500000	7000000	0.436104
Chr5	7000000	7500000	0.469678
Chr5	7500000	8000000	0.491456
Chr5	8000000	8500000	0.535572
Chr5	8500000	9000000	0.543918
Chr5	9000000	9500000	0.503698
Chr5	9500000	10000000	0.616234
Chr5	10000000	10500000	0.45489
Chr5	10500000	11000000	0.54678
Chr5	11000000	11500000	0.411326
Chr5	11500000	12000000	0.434638
Chr5	12000000	12500000	0.42624
Chr5	12500000	13000000	0.446746
Chr5	13000000	13500000	0.469648
Chr5	13500000	14000000	0.4168
Chr5	14000000	14500000	0.251644
Chr5	14500000	15000000	0.390926
Chr5	15000000	15500000	0.345
Chr5	15500000	16000000	0.301098
Chr5	16000000	16500000	0.276666
Chr5	16500000	17000000	0.355576
Chr5	17000000	17500000	0.307036
Chr5	17500000	18000000	0.287872
Chr5	18000000	18500000	0.342618
Chr5	18500000	19000000	0.37645
Chr5	19000000	19500000	0.30797
Chr5	19500000	20000000	0.202078
Chr5	20000000	20500000	0.26123
Chr5	20500000	21000000	0.182514
Chr5	21000000	21500000	0.276882
Chr5	21500000	22000000	0.158758
Chr5	22000000	22500000	0.289736
Chr5	22500000	23000000	0.254304
Chr5	23000000	23500000	0.131558
Chr5	23500000	24000000	0.249838
Chr5	24000000	24500000	0.10526
Chr5	24500000	25000000	0.12407
Chr5	25000000	25500000	0.33994
Chr5	25500000	26000000	0.196064
Chr5	26000000	26500000	0.340516
Chr5	26500000	27000000	0.372708
Chr5	27000000	27500000	0.251224
Chr5	27500000	28000000	0.300636
Chr5	28000000	28500000	0.184728
Chr5	28500000	29000000	0.254194
Chr5	29000000	29500000	0.207802
Chr5	29500000	30000000	0.335216
Chr5	30000000	30500000	0.198616
Chr5	30500000	31000000	0.215706
Chr5	31000000	31500000	0.2535
Chr5	31500000	32000000	0.230778
Chr5	32000000	32500000	0.136856
Chr5	32500000	33000000	0.238304
Chr5	33000000	33500000	0.208008
Chr5	33500000	34000000	0.230842
Chr5	34000000	34500000	0.16873
Chr5	34500000	35000000	0.189496
Chr5	35000000	35500000	0.239466
Chr5	35500000	36000000	0.268938
Chr5	36000000	36500000	0.147112
Chr5	36500000	37000000	0.254146
Chr5	37000000	37500000	0.21726
Chr5	37500000	38000000	0.231268
Chr5	38000000	38500000	0.171698
Chr5	38500000	39000000	0.240784
Chr5	39000000	39500000	0.210914
Chr5	39500000	40000000	0.361944
Chr5	40000000	40500000	0.253844
Chr5	40500000	41000000	0.513198
Chr5	41000000	41500000	0.311256
Chr5	41500000	42000000	0.331044
Chr5	42000000	42500000	0.348688
Chr5	42500000	43000000	0.416276
Chr5	43000000	43500000	0.20219
Chr5	43500000	44000000	0.29239
Chr5	44000000	44500000	0.30694
Chr5	44500000	45000000	0.28233
Chr5	45000000	45500000	0.275162
Chr5	45500000	46000000	0.274578
Chr5	46000000	46500000	0.146366
Chr5	46500000	47000000	0.57169
Chr5	47000000	47500000	0.45064
Chr5	47500000	48000000	0.392046
Chr5	48000000	48500000	0.495708
Chr5	48500000	49000000	0.431358
Chr5	49000000	49500000	0.463756
Chr5	49500000	50000000	0.460194
Chr5	50000000	50500000	0.447318
Chr5	50500000	51000000	0.524828
Chr5	51000000	51500000	0.624344
Chr5	51500000	52000000	0.562168
Chr5	52000000	52500000	0.468656
Chr5	52500000	53000000	0.670548
Chr5	53000000	53500000	0.59704
Chr5	53500000	54000000	0.5765
Chr5	54000000	54500000	0.491368
Chr5	54500000	55000000	0.618584
Chr5	55000000	55500000	0.533302
Chr5	55500000	56000000	0.563758
Chr5	56000000	56500000	0.527018
Chr5	56500000	57000000	0.677152
Chr5	57000000	57376714	0.48333
Chr6	0	500000	0.377542
Chr6	500000	1000000	0.453128
Chr6	1000000	1500000	0.497024
Chr6	1500000	2000000	0.508156
Chr6	2000000	2500000	0.430294
Chr6	2500000	3000000	0.45639
Chr6	3000000	3500000	0.601842
Chr6	3500000	4000000	0.571852
Chr6	4000000	4500000	0.514136
Chr6	4500000	5000000	0.444154
Chr6	5000000	5500000	0.465946
Chr6	5500000	6000000	0.388226
Chr6	6000000	6500000	0.40666
Chr6	6500000	7000000	0.375242
Chr6	7000000	7500000	0.347414
Chr6	7500000	8000000	0.391546
Chr6	8000000	8500000	0.22791
Chr6	8500000	9000000	0.31599
Chr6	9000000	9500000	0.279722
Chr6	9500000	10000000	0.212774
Chr6	10000000	10500000	0.179358
Chr6	10500000	11000000	0.170522
Chr6	11000000	11500000	0.336422
Chr6	11500000	12000000	0.395794
Chr6	12000000	12500000	0.201476
Chr6	12500000	13000000	0.112608
Chr6	13000000	13500000	0.212676
Chr6	13500000	14000000	0.33694
Chr6	14000000	14500000	0.249706
Chr6	14500000	15000000	0.247004
Chr6	15000000	15500000	0.23563
Chr6	15500000	16000000	0.142112
Chr6	16000000	16500000	0.193866
Chr6	16500000	17000000	0.325898
Chr6	17000000	17500000	0.154728
Chr6	17500000	18000000	0.202398
Chr6	18000000	18500000	0.167938
Chr6	18500000	19000000	0.389084
Chr6	19000000	19500000	0.27938
Chr6	19500000	20000000	0.129578
Chr6	20000000	20500000	0.295512
Chr6	20500000	21000000	0.19366
Chr6	21000000	21500000	0.288926
Chr6	21500000	22000000	0.306898
Chr6	22000000	22500000	0.312638
Chr6	22500000	23000000	0.33204
Chr6	23000000	23500000	0.19952
Chr6	23500000	24000000	0.101866
Chr6	24000000	24500000	0.271006
Chr6	24500000	25000000	0.266916
Chr6	25000000	25500000	0.232702
Chr6	25500000	26000000	0.66021
Chr6	26000000	26500000	0.570576
Chr6	26500000	27000000	0.440518
Chr6	27000000	27500000	0.20574
Chr6	27500000	28000000	0.2929
Chr6	28000000	28500000	0.165414
Chr6	28500000	29000000	0.26738
Chr6	29000000	29500000	0.363982
Chr6	29500000	30000000	0.112278
Chr6	30000000	30500000	0.331364
Chr6	30500000	31000000	0.23905
Chr6	31000000	31500000	0.25665
Chr6	31500000	32000000	0.337212
Chr6	32000000	32500000	0.1614
Chr6	32500000	33000000	0.235534
Chr6	33000000	33500000	0.242832
Chr6	33500000	34000000	0.303982
Chr6	34000000	34500000	0.262882
Chr6	34500000	35000000	0.206276
Chr6	35000000	35500000	0.150466
Chr6	35500000	36000000	0.189116
Chr6	36000000	36500000	0.170496
Chr6	36500000	37000000	0.299128
Chr6	37000000	37500000	0.258542
Chr6	37500000	38000000	0.255292
Chr6	38000000	38500000	0.261728
Chr6	38500000	39000000	0.36752
Chr6	39000000	39500000	0.353966
Chr6	39500000	40000000	0.170704
Chr6	40000000	40500000	0.194268
Chr6	40500000	41000000	0.12546
Chr6	41000000	41500000	0.210624
Chr6	41500000	42000000	0.185738
Chr6	42000000	42500000	0.23376
Chr6	42500000	43000000	0.162256
Chr6	43000000	43500000	0.298276
Chr6	43500000	44000000	0.428916
Chr6	44000000	44500000	0.116596
Chr6	44500000	45000000	0.219712
Chr6	45000000	45500000	0.161916
Chr6	45500000	46000000	0.14042
Chr6	46000000	46500000	0.404304
Chr6	46500000	47000000	0.216564
Chr6	47000000	47500000	0.302202
Chr6	47500000	48000000	0.29333
Chr6	48000000	48500000	0.19565
Chr6	48500000	49000000	0.342414
Chr6	49000000	49500000	0.370814
Chr6	49500000	50000000	0.433456
Chr6	50000000	50500000	0.297084
Chr6	50500000	51000000	0.562292
Chr6	51000000	51500000	0.434144
Chr6	51500000	52000000	0.44552
Chr6	52000000	52500000	0.57579
Chr6	52500000	53000000	0.382312
Chr6	53000000	53161057	0
Chr7	0	500000	0.586712
Chr7	500000	1000000	0.405218
Chr7	1000000	1500000	0.749524
Chr7	1500000	2000000	0.585822
Chr7	2000000	2500000	0.34801
Chr7	2500000	3000000	0.242598
Chr7	3000000	3500000	0.438364
Chr7	3500000	4000000	0.22938
Chr7	4000000	4500000	0.333088
Chr7	4500000	5000000	0.421658
Chr7	5000000	5500000	0.463362
Chr7	5500000	6000000	0.272098
Chr7	6000000	6500000	0.36083
Chr7	6500000	7000000	0.098526
Chr7	7000000	7500000	0.430924
Chr7	7500000	8000000	0.342264
Chr7	8000000	8500000	0.124754
Chr7	8500000	9000000	0.413594
Chr7	9000000	9500000	0.303264
Chr7	9500000	10000000	0.23716
Chr7	10000000	10500000	0.16379
Chr7	10500000	11000000	0.23569
Chr7	11000000	11500000	0.17644
Chr7	11500000	12000000	0.255786
Chr7	12000000	12500000	0.362514
Chr7	12500000	13000000	0.241402
Chr7	13000000	13500000	0.194098
Chr7	13500000	14000000	0.286042
Chr7	14000000	14500000	0.10018
Chr7	14500000	15000000	0.331504
Chr7	15000000	15500000	0.290946
Chr7	15500000	16000000	0.240514
Chr7	16000000	16500000	0.286742
Chr7	16500000	17000000	0.277162
Chr7	17000000	17500000	0.281596
Chr7	17500000	18000000	0.163118
Chr7	18000000	18500000	0.252924
Chr7	18500000	19000000	0.162294
Chr7	19000000	19500000	0.232752
Chr7	19500000	20000000	0.244304
Chr7	20000000	20500000	0.326326
Chr7	20500000	21000000	0.260778
Chr7	21000000	21500000	0.187308
Chr7	21500000	22000000	0.206494
Chr7	22000000	22500000	0.353844
Chr7	22500000	23000000	0.297752
Chr7	23000000	23500000	0.760664
Chr7	23500000	24000000	0.475928
Chr7	24000000	24500000	0.387868
Chr7	24500000	25000000	0.169178
Chr7	25000000	25500000	0.477338
Chr7	25500000	26000000	0.248728
Chr7	26000000	26500000	0.195948
Chr7	26500000	27000000	0.233982
Chr7	27000000	27500000	0.276998
Chr7	27500000	28000000	0.237528
Chr7	28000000	28500000	0.19228
Chr7	28500000	29000000	0.187228
Chr7	29000000	29500000	0.338082
Chr7	29500000	30000000	0.414854
Chr7	30000000	30500000	0.209374
Chr7	30500000	31000000	0.223812
Chr7	31000000	31500000	0.174378
Chr7	31500000	32000000	0.343714
Chr7	32000000	32500000	0.23184
Chr7	32500000	33000000	0.239914
Chr7	33000000	33500000	0.285764
Chr7	33500000	34000000	0.264524
Chr7	34000000	34500000	0.175414
Chr7	34500000	35000000	0.333382
Chr7	35000000	35500000	0.488586
Chr7	35500000	36000000	0.391226
Chr7	36000000	36500000	0.433914
Chr7	36500000	37000000	0.294224
Chr7	37000000	37500000	0.32989
Chr7	37500000	38000000	0.348688
Chr7	38000000	38500000	0.340974
Chr7	38500000	39000000	0.282534
Chr7	39000000	39500000	0.439298
Chr7	39500000	40000000	0.289162
Chr7	40000000	40500000	0.273952
Chr7	40500000	41000000	0.508448
Chr7	41000000	41500000	0.405362
Chr7	41500000	42000000	0.457848
Chr7	42000000	42500000	0.435516
Chr7	42500000	43000000	0.407936
Chr7	43000000	43500000	0.50887
Chr7	43500000	44000000	0.462364
Chr7	44000000	44500000	0.467952
Chr7	44500000	45000000	0.60219
Chr7	45000000	45500000	0.489224
Chr7	45500000	46000000	0.53603
Chr7	46000000	46500000	0.658114
Chr7	46500000	47000000	0.615544
Chr7	47000000	47500000	0.603658
Chr7	47500000	48000000	0.492294
Chr7	48000000	48500000	0.56643
Chr7	48500000	49000000	0.517292
Chr7	49000000	49500000	0.569058
Chr7	49500000	49557166	0.319158
Chr8	0	500000	0.411484
Chr8	500000	1000000	0.666822
Chr8	1000000	1500000	0.402796
Chr8	1500000	2000000	0.158912
Chr8	2000000	2500000	0.43421
Chr8	2500000	3000000	0.226374
Chr8	3000000	3500000	0.345848
Chr8	3500000	4000000	0.18597
Chr8	4000000	4500000	0.094498
Chr8	4500000	5000000	0.619264
Chr8	5000000	5500000	0.355434
Chr8	5500000	6000000	0.394412
Chr8	6000000	6500000	0.2546
Chr8	6500000	7000000	0.395522
Chr8	7000000	7500000	0.270168
Chr8	7500000	8000000	0.236504
Chr8	8000000	8500000	0.102364
Chr8	8500000	9000000	0.31974
Chr8	9000000	9500000	0.200144
Chr8	9500000	10000000	0.26593
Chr8	10000000	10500000	0.487292
Chr8	10500000	11000000	0.22568
Chr8	11000000	11500000	0.377978
Chr8	11500000	12000000	0.367344
Chr8	12000000	12500000	0.297264
Chr8	12500000	13000000	0.228218
Chr8	13000000	13500000	0.28921
Chr8	13500000	14000000	0.311962
Chr8	14000000	14500000	0.441628
Chr8	14500000	15000000	0.287988
Chr8	15000000	15500000	0.433324
Chr8	15500000	16000000	0.356236
Chr8	16000000	16500000	0.294696
Chr8	16500000	17000000	0.244032
Chr8	17000000	17500000	0.21424
Chr8	17500000	18000000	0.294124
Chr8	18000000	18500000	0.417732
Chr8	18500000	19000000	0.341526
Chr8	19000000	19500000	0.2451
Chr8	19500000	20000000	0.292798
Chr8	20000000	20500000	0.266078
Chr8	20500000	21000000	0.322894
Chr8	21000000	21500000	0.26677
Chr8	21500000	22000000	0.214382
Chr8	22000000	22500000	0.187958
Chr8	22500000	23000000	0.14113
Chr8	23000000	23500000	0.18494
Chr8	23500000	24000000	0.305154
Chr8	24000000	24500000	0.148436
Chr8	24500000	25000000	0.345838
Chr8	25000000	25500000	0.371702
Chr8	25500000	26000000	0.190258
Chr8	26000000	26500000	0.385804
Chr8	26500000	27000000	0.542858
Chr8	27000000	27500000	0.380246
Chr8	27500000	28000000	0.241878
Chr8	28000000	28500000	0.163914
Chr8	28500000	29000000	0.182544
Chr8	29000000	29500000	0.135108
Chr8	29500000	30000000	0.271474
Chr8	30000000	30500000	0.23507
Chr8	30500000	31000000	0.29
Chr8	31000000	31500000	0.340252
Chr8	31500000	32000000	0.162208
Chr8	32000000	32500000	0.169324
Chr8	32500000	33000000	0.305052
Chr8	33000000	33500000	0.237508
Chr8	33500000	34000000	0.317108
Chr8	34000000	34500000	0.233982
Chr8	34500000	35000000	0.222478
Chr8	35000000	35500000	0.288732
Chr8	35500000	36000000	0.155434
Chr8	36000000	36500000	0.192622
Chr8	36500000	37000000	0.261566
Chr8	37000000	37500000	0.318076
Chr8	37500000	38000000	0.168964
Chr8	38000000	38500000	0.20114
Chr8	38500000	39000000	0.267062
Chr8	39000000	39500000	0.19639
Chr8	39500000	40000000	0.12697
Chr8	40000000	40500000	0.32738
Chr8	40500000	41000000	0.218806
Chr8	41000000	41500000	0.245404
Chr8	41500000	42000000	0.28888
Chr8	42000000	42500000	0.249738
Chr8	42500000	43000000	0.268948
Chr8	43000000	43500000	0.324812
Chr8	43500000	44000000	0.50982
Chr8	44000000	44500000	0.584158
Chr8	44500000	45000000	0.557972
Chr8	45000000	45500000	0.565992
Chr8	45500000	46000000	0.328486
Chr8	46000000	46500000	0.465304
Chr8	46500000	47000000	0.371066
Chr8	47000000	47500000	0.419414
Chr8	47500000	47925607	0.312554
Chr9	0	500000	0.606098
Chr9	500000	1000000	0.606554
Chr9	1000000	1500000	0.560694
Chr9	1500000	2000000	0.559436
Chr9	2000000	2500000	0.57726
Chr9	2500000	3000000	0.672832
Chr9	3000000	3500000	0.652588
Chr9	3500000	4000000	0.4687
Chr9	4000000	4500000	0.614868
Chr9	4500000	5000000	0.658332
Chr9	5000000	5500000	0.604886
Chr9	5500000	6000000	0.452774
Chr9	6000000	6500000	0.538728
Chr9	6500000	7000000	0.550608
Chr9	7000000	7500000	0.485438
Chr9	7500000	8000000	0.48521
Chr9	8000000	8500000	0.4879
Chr9	8500000	9000000	0.635068
Chr9	9000000	9500000	0.551158
Chr9	9500000	10000000	0.598438
Chr9	10000000	10500000	0.525938
Chr9	10500000	11000000	0.59363
Chr9	11000000	11500000	0.412718
Chr9	11500000	12000000	0.423768
Chr9	12000000	12500000	0.394634
Chr9	12500000	13000000	0.55964
Chr9	13000000	13500000	0.430036
Chr9	13500000	14000000	0.37191
Chr9	14000000	14500000	0.430736
Chr9	14500000	15000000	0.200036
Chr9	15000000	15500000	0.3236
Chr9	15500000	16000000	0.345642
Chr9	16000000	16500000	0.296142
Chr9	16500000	17000000	0.268492
Chr9	17000000	17500000	0.368762
Chr9	17500000	18000000	0.279078
Chr9	18000000	18500000	0.171424
Chr9	18500000	19000000	0.174322
Chr9	19000000	19500000	0.201612
Chr9	19500000	20000000	0.288262
Chr9	20000000	20500000	0.201228
Chr9	20500000	21000000	0.247858
Chr9	21000000	21500000	0.197862
Chr9	21500000	22000000	0.22008
Chr9	22000000	22500000	0.22857
Chr9	22500000	23000000	0.24179
Chr9	23000000	23500000	0.217282
Chr9	23500000	24000000	0.115894
Chr9	24000000	24500000	0.19895
Chr9	24500000	25000000	0.24344
Chr9	25000000	25500000	0.263804
Chr9	25500000	26000000	0.32217
Chr9	26000000	26500000	0.25031
Chr9	26500000	27000000	0.159046
Chr9	27000000	27500000	0.157096
Chr9	27500000	28000000	0.295204
Chr9	28000000	28500000	0.220536
Chr9	28500000	29000000	0.166832
Chr9	29000000	29500000	0.151048
Chr9	29500000	30000000	0.257572
Chr9	30000000	30500000	0.15576
Chr9	30500000	31000000	0.251954
Chr9	31000000	31500000	0.159996
Chr9	31500000	32000000	0.15739
Chr9	32000000	32500000	0.193622
Chr9	32500000	33000000	0.239298
Chr9	33000000	33500000	0.136324
Chr9	33500000	34000000	0.357384
Chr9	34000000	34500000	0.510064
Chr9	34500000	35000000	0.327054
Chr9	35000000	35500000	0.26323
Chr9	35500000	36000000	0.305628
Chr9	36000000	36500000	0.33532
Chr9	36500000	37000000	0.18375
Chr9	37000000	37500000	0.29627
Chr9	37500000	38000000	0.31763
Chr9	38000000	38500000	0.395578
Chr9	38500000	39000000	0.484898
Chr9	39000000	39500000	0.30681
Chr9	39500000	40000000	0.33718
Chr9	40000000	40500000	0.377888
Chr9	40500000	41000000	0.215524
Chr9	41000000	41500000	0.225082
Chr9	41500000	42000000	0.273938
Chr9	42000000	42109816	0.280005
Scaffold10	0	500000	0.261238
Scaffold10	500000	1000000	0.460744
Scaffold10	1000000	1500000	0.261836
Scaffold10	1500000	2000000	0.224272
Scaffold10	2000000	2500000	0.232702
Scaffold10	2500000	3000000	0.237062
Scaffold10	3000000	3013765	0.506938
Scaffold11	0	500000	0.113264
Scaffold11	500000	670474	0.182497
Scaffold12	0	488031	0.190597
Scaffold13	0	434982	0.282897
Scaffold14	0	363781	0.294037
Scaffold15	0	318917	0.256101
Scaffold16	0	318899	0.205711
Scaffold17	0	309495	0.0916138
Scaffold18	0	248296	0.384436
Scaffold19	0	237133	0.429249
Scaffold20	0	234122	0.285206
Scaffold21	0	223159	0.0173822
Scaffold22	0	199781	0.221102
Scaffold23	0	199146	0.0923543
Scaffold24	0	196980	0.021261
Scaffold25	0	186011	0.39059
Scaffold26	0	181395	0.310042
Scaffold27	0	180743	0.0630177
Scaffold28	0	173639	0.391139
Scaffold29	0	157776	0.0879982
Scaffold30	0	156631	0.0237884
Scaffold31	0	139284	0.170285
Scaffold32	0	130937	0.176298
Scaffold33	0	130146	0.557728
Scaffold34	0	126181	0.120295
Scaffold35	0	121283	0.0320737
Scaffold36	0	117114	0.0054733
Scaffold37	0	115003	0.60981
Scaffold38	0	112679	0.273343
Scaffold39	0	109130	0.0220104
Scaffold40	0	107988	0.124329
Scaffold41	0	107676	0.125441
Scaffold42	0	104516	0.0258429
Scaffold43	0	100278	0.440835
Scaffold44	0	93051	0.766558
Scaffold45	0	91902	0.0555592
Scaffold46	0	84352	0.0151982
Scaffold47	0	81199	0.0865158
Scaffold48	0	79386	0.35597
Scaffold49	0	78187	0.674191
Scaffold50	0	74219	0.0317978
Scaffold51	0	73497	0.0174429
Scaffold52	0	71320	0.114722
Scaffold53	0	70620	0.0181535
Scaffold54	0	68924	0.124354
Scaffold55	0	68736	0.0421904
Scaffold56	0	65307	0
Scaffold57	0	65258	0.162049
Scaffold58	0	63880	0.100814
Scaffold59	0	62473	0.0708146
Scaffold60	0	57882	0.0369372
Scaffold61	0	57604	0.0207104
Scaffold62	0	55542	0.0423283
Scaffold63	0	55380	0.121307
Scaffold64	0	54720	0.0117142
Scaffold65	0	54222	0.126
Scaffold66	0	53627	0.0954556
Scaffold67	0	53303	0.126334
Scaffold68	0	46863	0.136547
Scaffold69	0	46316	0.0553804
Scaffold70	0	44932	0.0095255
Scaffold71	0	41201	0.0572802
Scaffold72	0	40021	0.165413
Scaffold73	0	39797	0.0161067
Scaffold74	0	39599	0.0161873
Scaffold75	0	37635	0
Scaffold76	0	37110	0.0616545
Scaffold77	0	35014	0.08568
Scaffold78	0	33516	0.0716673
Scaffold79	0	33162	0.202039
Scaffold80	0	33001	0.071513
Scaffold81	0	32113	0.0425996
Scaffold82	0	30010	0.462646
Scaffold83	0	30003	0
Scaffold84	0	28875	0
Scaffold85	0	28569	0.0224369
Scaffold86	0	28208	0.223199
Scaffold87	0	28132	0.0424072
Scaffold88	0	27606	0.425849
Scaffold89	0	27591	0
Scaffold90	0	26282	0.343391
Scaffold91	0	24345	0.149599
Scaffold92	0	22108	0.54288
Scaffold93	0	21793	0.513881
Scaffold94	0	21763	0.465239
Scaffold95	0	21670	0.459945
Scaffold96	0	21599	0.432289
Scaffold97	0	19650	0
Scaffold98	0	14016	0.891624
Scaffold99	0	13948	0.34772
Scaffold100	0	13730	0
Scaffold101	0	8999	0
Scaffold102	0	7083	0
Scaffold103	0	6207	0
Scaffold104	0	5462	0
Scaffold105	0	3441	0
Scaffold106	0	2982	0
Scaffold107	0	2045	0
Scaffold108	0	1000	0
Scaffold109	0	996	0

## Sheet: Fig. 1 Source 4
Fig. 1, Source 3: This is a table for the Gypsy elements content in 500kb bins on the circos plot.
Chr1	0	500000	0.006626
Chr1	500000	1000000	0.015586
Chr1	1000000	1500000	0.03689
Chr1	1500000	2000000	0.033758
Chr1	2000000	2500000	0.057972
Chr1	2500000	3000000	0.03369
Chr1	3000000	3500000	0.049694
Chr1	3500000	4000000	0.185382
Chr1	4000000	4500000	0.10678
Chr1	4500000	5000000	0.01947
Chr1	5000000	5500000	0.085528
Chr1	5500000	6000000	0.06052
Chr1	6000000	6500000	0.021368
Chr1	6500000	7000000	0.11924
Chr1	7000000	7500000	0.126588
Chr1	7500000	8000000	0.12341
Chr1	8000000	8500000	0.149968
Chr1	8500000	9000000	0.184596
Chr1	9000000	9500000	0.12051
Chr1	9500000	10000000	0.151056
Chr1	10000000	10500000	0.033678
Chr1	10500000	11000000	0.06875
Chr1	11000000	11500000	0.13969
Chr1	11500000	12000000	0.02625
Chr1	12000000	12500000	0.145914
Chr1	12500000	13000000	0.09623
Chr1	13000000	13500000	0.125276
Chr1	13500000	14000000	0.069086
Chr1	14000000	14500000	0.114076
Chr1	14500000	15000000	0.121094
Chr1	15000000	15500000	0.192164
Chr1	15500000	16000000	0.119572
Chr1	16000000	16500000	0.142742
Chr1	16500000	17000000	0.114798
Chr1	17000000	17500000	0.071264
Chr1	17500000	18000000	0.09561
Chr1	18000000	18500000	0.118306
Chr1	18500000	19000000	0.179428
Chr1	19000000	19500000	0.251536
Chr1	19500000	20000000	0.197142
Chr1	20000000	20500000	0.092944
Chr1	20500000	21000000	0.208668
Chr1	21000000	21500000	0.188676
Chr1	21500000	22000000	0.15729
Chr1	22000000	22500000	0.220424
Chr1	22500000	23000000	0.26896
Chr1	23000000	23500000	0.20797
Chr1	23500000	24000000	0.292278
Chr1	24000000	24500000	0.236668
Chr1	24500000	25000000	0.251274
Chr1	25000000	25500000	0.182564
Chr1	25500000	26000000	0.28985
Chr1	26000000	26500000	0.283994
Chr1	26500000	27000000	0.328534
Chr1	27000000	27500000	0.352532
Chr1	27500000	28000000	0.235332
Chr1	28000000	28500000	0.33905
Chr1	28500000	29000000	0.335354
Chr1	29000000	29500000	0.201726
Chr1	29500000	30000000	0.273126
Chr1	30000000	30500000	0.34331
Chr1	30500000	31000000	0.348868
Chr1	31000000	31500000	0.393778
Chr1	31500000	32000000	0.282388
Chr1	32000000	32500000	0.257028
Chr1	32500000	33000000	0.411512
Chr1	33000000	33500000	0.257584
Chr1	33500000	34000000	0.291262
Chr1	34000000	34500000	0.411224
Chr1	34500000	35000000	0.346128
Chr1	35000000	35500000	0.298784
Chr1	35500000	36000000	0.354358
Chr1	36000000	36500000	0.412376
Chr1	36500000	37000000	0.31698
Chr1	37000000	37500000	0.298726
Chr1	37500000	38000000	0.40803
Chr1	38000000	38500000	0.345124
Chr1	38500000	39000000	0.323536
Chr1	39000000	39500000	0.364002
Chr1	39500000	40000000	0.490442
Chr1	40000000	40500000	0.470118
Chr1	40500000	41000000	0.320416
Chr1	41000000	41500000	0.229912
Chr1	41500000	42000000	0.345682
Chr1	42000000	42500000	0.347682
Chr1	42500000	43000000	0.30442
Chr1	43000000	43500000	0.267622
Chr1	43500000	44000000	0.338932
Chr1	44000000	44500000	0.35642
Chr1	44500000	45000000	0.31623
Chr1	45000000	45500000	0.365806
Chr1	45500000	46000000	0.255046
Chr1	46000000	46500000	0.332528
Chr1	46500000	47000000	0.218238
Chr1	47000000	47500000	0.37387
Chr1	47500000	48000000	0.28602
Chr1	48000000	48500000	0.256478
Chr1	48500000	49000000	0.152398
Chr1	49000000	49500000	0.322088
Chr1	49500000	50000000	0.230494
Chr1	50000000	50500000	0.093534
Chr1	50500000	51000000	0.372306
Chr1	51000000	51500000	0.190648
Chr1	51500000	52000000	0.062328
Chr1	52000000	52500000	0.15033
Chr1	52500000	53000000	0.06016
Chr1	53000000	53500000	0.118382
Chr1	53500000	54000000	0.099298
Chr1	54000000	54500000	0.060582
Chr1	54500000	55000000	0.028534
Chr1	55000000	55500000	0.088964
Chr1	55500000	56000000	0.010092
Chr1	56000000	56500000	0.144334
Chr1	56500000	57000000	0.238604
Chr1	57000000	57500000	0.265958
Chr1	57500000	58000000	0.176188
Chr1	58000000	58500000	0.076842
Chr1	58500000	59000000	0.193138
Chr1	59000000	59500000	0.123396
Chr1	59500000	60000000	0.12388
Chr1	60000000	60500000	0.053204
Chr1	60500000	61000000	0.033118
Chr1	61000000	61500000	0.031202
Chr1	61500000	62000000	0.03378
Chr1	62000000	62500000	0.050358
Chr1	62500000	63000000	0.029136
Chr1	63000000	63500000	0.095744
Chr1	63500000	64000000	0.03778
Chr1	64000000	64500000	0.029624
Chr1	64500000	65000000	0.059786
Chr1	65000000	65500000	0.067084
Chr1	65500000	66000000	0.040084
Chr1	66000000	66500000	0.018098
Chr1	66500000	67000000	0.048274
Chr1	67000000	67500000	0.037174
Chr1	67500000	68000000	0.01418
Chr1	68000000	68500000	0.076876
Chr1	68500000	69000000	0.000408
Chr1	69000000	69500000	0.086884
Chr1	69500000	70000000	0.030172
Chr1	70000000	70500000	0.001274
Chr1	70500000	70926600	0.0199062
Chr2	0	500000	0.03475
Chr2	500000	1000000	0.01298
Chr2	1000000	1500000	0.046992
Chr2	1500000	2000000	0.01483
Chr2	2000000	2500000	0.005652
Chr2	2500000	3000000	0.16636
Chr2	3000000	3500000	0.047106
Chr2	3500000	4000000	0.00564
Chr2	4000000	4500000	0.026022
Chr2	4500000	5000000	0.034572
Chr2	5000000	5500000	0.00443
Chr2	5500000	6000000	0.063194
Chr2	6000000	6500000	0.07611
Chr2	6500000	7000000	0.035608
Chr2	7000000	7500000	0.007876
Chr2	7500000	8000000	0.028024
Chr2	8000000	8500000	0.009546
Chr2	8500000	9000000	0.0325
Chr2	9000000	9500000	0.02119
Chr2	9500000	10000000	0.117094
Chr2	10000000	10500000	0.014472
Chr2	10500000	11000000	0.025514
Chr2	11000000	11500000	0.09144
Chr2	11500000	12000000	0.03302
Chr2	12000000	12500000	0.03784
Chr2	12500000	13000000	0.033784
Chr2	13000000	13500000	0.00652
Chr2	13500000	14000000	0.063498
Chr2	14000000	14500000	0.023212
Chr2	14500000	15000000	0.095586
Chr2	15000000	15500000	0.10647
Chr2	15500000	16000000	0.16956
Chr2	16000000	16500000	0.10311
Chr2	16500000	17000000	0.040322
Chr2	17000000	17500000	0.139432
Chr2	17500000	18000000	0.054342
Chr2	18000000	18500000	0.211166
Chr2	18500000	19000000	0.093238
Chr2	19000000	19500000	0.109868
Chr2	19500000	20000000	0.22091
Chr2	20000000	20500000	0.18824
Chr2	20500000	21000000	0.407692
Chr2	21000000	21500000	0.240342
Chr2	21500000	22000000	0.188918
Chr2	22000000	22500000	0.244134
Chr2	22500000	23000000	0.114186
Chr2	23000000	23500000	0.211912
Chr2	23500000	24000000	0.195822
Chr2	24000000	24500000	0.309804
Chr2	24500000	25000000	0.179126
Chr2	25000000	25500000	0.26846
Chr2	25500000	26000000	0.166018
Chr2	26000000	26500000	0.361656
Chr2	26500000	27000000	0.277788
Chr2	27000000	27500000	0.243856
Chr2	27500000	28000000	0.279458
Chr2	28000000	28500000	0.193988
Chr2	28500000	29000000	0.18878
Chr2	29000000	29500000	0.40321
Chr2	29500000	30000000	0.40084
Chr2	30000000	30500000	0.292232
Chr2	30500000	31000000	0.257318
Chr2	31000000	31500000	0.265924
Chr2	31500000	32000000	0.315808
Chr2	32000000	32500000	0.505684
Chr2	32500000	33000000	0.36638
Chr2	33000000	33500000	0.345
Chr2	33500000	34000000	0.328226
Chr2	34000000	34500000	0.436508
Chr2	34500000	35000000	0.391076
Chr2	35000000	35500000	0.431714
Chr2	35500000	36000000	0.41396
Chr2	36000000	36500000	0.353376
Chr2	36500000	37000000	0.330902
Chr2	37000000	37500000	0.267484
Chr2	37500000	38000000	0.304006
Chr2	38000000	38500000	0.305796
Chr2	38500000	39000000	0.3813
Chr2	39000000	39500000	0.28691
Chr2	39500000	40000000	0.211932
Chr2	40000000	40500000	0.341288
Chr2	40500000	41000000	0.452974
Chr2	41000000	41500000	0.424352
Chr2	41500000	42000000	0.34114
Chr2	42000000	42500000	0.357424
Chr2	42500000	43000000	0.297006
Chr2	43000000	43500000	0.445698
Chr2	43500000	44000000	0.26356
Chr2	44000000	44500000	0.34801
Chr2	44500000	45000000	0.31167
Chr2	45000000	45500000	0.36402
Chr2	45500000	46000000	0.238042
Chr2	46000000	46500000	0.20796
Chr2	46500000	47000000	0.163324
Chr2	47000000	47500000	0.120104
Chr2	47500000	48000000	0.125772
Chr2	48000000	48500000	0.139416
Chr2	48500000	49000000	0.213912
Chr2	49000000	49500000	0.105066
Chr2	49500000	50000000	0.080288
Chr2	50000000	50500000	0.07604
Chr2	50500000	51000000	0.048568
Chr2	51000000	51500000	0.061266
Chr2	51500000	52000000	0.083074
Chr2	52000000	52500000	0.125134
Chr2	52500000	53000000	0.074218
Chr2	53000000	53500000	0.222468
Chr2	53500000	54000000	0.012258
Chr2	54000000	54500000	0.148458
Chr2	54500000	55000000	0.107756
Chr2	55000000	55500000	0.109442
Chr2	55500000	56000000	0.08829
Chr2	56000000	56500000	0.068186
Chr2	56500000	57000000	0.03221
Chr2	57000000	57500000	0.0171
Chr2	57500000	58000000	0.02032
Chr2	58000000	58500000	0.03168
Chr2	58500000	59000000	0.048238
Chr2	59000000	59500000	0.013924
Chr2	59500000	60000000	0.017996
Chr2	60000000	60500000	0.006068
Chr2	60500000	61000000	0.028072
Chr2	61000000	61500000	0.030814
Chr2	61500000	62000000	0.014088
Chr2	62000000	62500000	0.006262
Chr2	62500000	63000000	0.014238
Chr2	63000000	63500000	0.011134
Chr2	63500000	63765960	0.0027335
Chr3	0	500000	0.04222
Chr3	500000	1000000	0.008574
Chr3	1000000	1500000	0.07942
Chr3	1500000	2000000	0.021376
Chr3	2000000	2500000	0.033436
Chr3	2500000	3000000	0.094506
Chr3	3000000	3500000	0.016748
Chr3	3500000	4000000	0.090816
Chr3	4000000	4500000	0.132712
Chr3	4500000	5000000	0.049006
Chr3	5000000	5500000	0.055938
Chr3	5500000	6000000	0.060642
Chr3	6000000	6500000	0.099762
Chr3	6500000	7000000	0.076716
Chr3	7000000	7500000	0.075526
Chr3	7500000	8000000	0.123688
Chr3	8000000	8500000	0.077588
Chr3	8500000	9000000	0.058126
Chr3	9000000	9500000	0.126034
Chr3	9500000	10000000	0.204096
Chr3	10000000	10500000	0.369906
Chr3	10500000	11000000	0.292134
Chr3	11000000	11500000	0.277346
Chr3	11500000	12000000	0.280032
Chr3	12000000	12500000	0.348058
Chr3	12500000	13000000	0.241332
Chr3	13000000	13500000	0.298372
Chr3	13500000	14000000	0.314758
Chr3	14000000	14500000	0.298564
Chr3	14500000	15000000	0.263408
Chr3	15000000	15500000	0.256784
Chr3	15500000	16000000	0.239868
Chr3	16000000	16500000	0.2512
Chr3	16500000	17000000	0.333946
Chr3	17000000	17500000	0.330904
Chr3	17500000	18000000	0.37232
Chr3	18000000	18500000	0.25563
Chr3	18500000	19000000	0.269146
Chr3	19000000	19500000	0.168672
Chr3	19500000	20000000	0.263854
Chr3	20000000	20500000	0.20429
Chr3	20500000	21000000	0.217062
Chr3	21000000	21500000	0.304678
Chr3	21500000	22000000	0.284306
Chr3	22000000	22500000	0.189426
Chr3	22500000	23000000	0.378052
Chr3	23000000	23500000	0.330048
Chr3	23500000	24000000	0.431522
Chr3	24000000	24500000	0.356074
Chr3	24500000	25000000	0.261468
Chr3	25000000	25500000	0.40301
Chr3	25500000	26000000	0.242926
Chr3	26000000	26500000	0.312232
Chr3	26500000	27000000	0.34836
Chr3	27000000	27500000	0.32152
Chr3	27500000	28000000	0.354456
Chr3	28000000	28500000	0.380588
Chr3	28500000	29000000	0.393358
Chr3	29000000	29500000	0.449376
Chr3	29500000	30000000	0.422948
Chr3	30000000	30500000	0.310888
Chr3	30500000	31000000	0.392194
Chr3	31000000	31500000	0.373446
Chr3	31500000	32000000	0.39624
Chr3	32000000	32500000	0.410816
Chr3	32500000	33000000	0.276226
Chr3	33000000	33500000	0.397634
Chr3	33500000	34000000	0.403312
Chr3	34000000	34500000	0.321808
Chr3	34500000	35000000	0.359728
Chr3	35000000	35500000	0.406314
Chr3	35500000	36000000	0.437578
Chr3	36000000	36500000	0.450742
Chr3	36500000	37000000	0.338202
Chr3	37000000	37500000	0.282472
Chr3	37500000	38000000	0.210068
Chr3	38000000	38500000	0.184734
Chr3	38500000	39000000	0.206588
Chr3	39000000	39500000	0.22439
Chr3	39500000	40000000	0.264456
Chr3	40000000	40500000	0.221894
Chr3	40500000	41000000	0.168346
Chr3	41000000	41500000	0.207938
Chr3	41500000	42000000	0.115452
Chr3	42000000	42500000	0.17648
Chr3	42500000	43000000	0.170254
Chr3	43000000	43500000	0.13133
Chr3	43500000	44000000	0.09826
Chr3	44000000	44500000	0.102112
Chr3	44500000	45000000	0.13883
Chr3	45000000	45500000	0.067718
Chr3	45500000	46000000	0.09337
Chr3	46000000	46500000	0.105238
Chr3	46500000	47000000	0.067106
Chr3	47000000	47500000	0.05639
Chr3	47500000	48000000	0.180532
Chr3	48000000	48500000	0.135518
Chr3	48500000	49000000	0.181802
Chr3	49000000	49500000	0.073966
Chr3	49500000	50000000	0.04327
Chr3	50000000	50500000	0.099912
Chr3	50500000	51000000	0.08309
Chr3	51000000	51500000	0.03003
Chr3	51500000	52000000	0.098786
Chr3	52000000	52500000	0.051662
Chr3	52500000	53000000	0.049624
Chr3	53000000	53500000	0.022802
Chr3	53500000	54000000	0.058924
Chr3	54000000	54500000	0.044264
Chr3	54500000	55000000	0.055286
Chr3	55000000	55500000	0.020696
Chr3	55500000	56000000	0.076274
Chr3	56000000	56500000	0.027404
Chr3	56500000	57000000	0.070008
Chr3	57000000	57500000	0.005048
Chr3	57500000	58000000	0.03207
Chr3	58000000	58500000	0.037974
Chr3	58500000	59000000	0.017792
Chr3	59000000	59500000	0.00974
Chr3	59500000	60000000	0.0022
Chr3	60000000	60500000	0.007464
Chr3	60500000	61000000	0.028442
Chr3	61000000	61500000	0.029922
Chr3	61500000	62000000	0.007638
Chr3	62000000	62500000	0.013328
Chr3	62500000	63000000	0.033052
Chr3	63000000	63500000	0.018252
Chr3	63500000	63742515	0.0233676
Chr4	0	500000	0.041394
Chr4	500000	1000000	0.02608
Chr4	1000000	1500000	0.042696
Chr4	1500000	2000000	0.060172
Chr4	2000000	2500000	0.017922
Chr4	2500000	3000000	0.01346
Chr4	3000000	3500000	0.034476
Chr4	3500000	4000000	0.031474
Chr4	4000000	4500000	0.007946
Chr4	4500000	5000000	0.028612
Chr4	5000000	5500000	0.089494
Chr4	5500000	6000000	0.003824
Chr4	6000000	6500000	0.049998
Chr4	6500000	7000000	0.027498
Chr4	7000000	7500000	0.081232
Chr4	7500000	8000000	0.038716
Chr4	8000000	8500000	0.062656
Chr4	8500000	9000000	0.088732
Chr4	9000000	9500000	0.21076
Chr4	9500000	10000000	0.102196
Chr4	10000000	10500000	0.096644
Chr4	10500000	11000000	0.13469
Chr4	11000000	11500000	0.173582
Chr4	11500000	12000000	0.188882
Chr4	12000000	12500000	0.168486
Chr4	12500000	13000000	0.226332
Chr4	13000000	13500000	0.129028
Chr4	13500000	14000000	0.251046
Chr4	14000000	14500000	0.148202
Chr4	14500000	15000000	0.230792
Chr4	15000000	15500000	0.211802
Chr4	15500000	16000000	0.16237
Chr4	16000000	16500000	0.179072
Chr4	16500000	17000000	0.34345
Chr4	17000000	17500000	0.271258
Chr4	17500000	18000000	0.221604
Chr4	18000000	18500000	0.357752
Chr4	18500000	19000000	0.337468
Chr4	19000000	19500000	0.384048
Chr4	19500000	20000000	0.370212
Chr4	20000000	20500000	0.426064
Chr4	20500000	21000000	0.359606
Chr4	21000000	21500000	0.371952
Chr4	21500000	22000000	0.381912
Chr4	22000000	22500000	0.379806
Chr4	22500000	23000000	0.327394
Chr4	23000000	23500000	0.355352
Chr4	23500000	24000000	0.41714
Chr4	24000000	24500000	0.338602
Chr4	24500000	25000000	0.35625
Chr4	25000000	25500000	0.382778
Chr4	25500000	26000000	0.38815
Chr4	26000000	26500000	0.362782
Chr4	26500000	27000000	0.389902
Chr4	27000000	27500000	0.37574
Chr4	27500000	28000000	0.374898
Chr4	28000000	28500000	0.364144
Chr4	28500000	29000000	0.314294
Chr4	29000000	29500000	0.382738
Chr4	29500000	30000000	0.277476
Chr4	30000000	30500000	0.26956
Chr4	30500000	31000000	0.366018
Chr4	31000000	31500000	0.279326
Chr4	31500000	32000000	0.389272
Chr4	32000000	32500000	0.307588
Chr4	32500000	33000000	0.343888
Chr4	33000000	33500000	0.298878
Chr4	33500000	34000000	0.39586
Chr4	34000000	34500000	0.216258
Chr4	34500000	35000000	0.179774
Chr4	35000000	35500000	0.298694
Chr4	35500000	36000000	0.221454
Chr4	36000000	36500000	0.217846
Chr4	36500000	37000000	0.072434
Chr4	37000000	37500000	0.198382
Chr4	37500000	38000000	0.199576
Chr4	38000000	38500000	0.208972
Chr4	38500000	39000000	0.223298
Chr4	39000000	39500000	0.201118
Chr4	39500000	40000000	0.292968
Chr4	40000000	40500000	0.206738
Chr4	40500000	41000000	0.337882
Chr4	41000000	41500000	0.282176
Chr4	41500000	42000000	0.13794
Chr4	42000000	42500000	0.151976
Chr4	42500000	43000000	0.229704
Chr4	43000000	43500000	0.250932
Chr4	43500000	44000000	0.135304
Chr4	44000000	44500000	0.196946
Chr4	44500000	45000000	0.186032
Chr4	45000000	45500000	0.03524
Chr4	45500000	46000000	0.041716
Chr4	46000000	46500000	0.039018
Chr4	46500000	47000000	0.029972
Chr4	47000000	47500000	0.11681
Chr4	47500000	48000000	0.028712
Chr4	48000000	48500000	0.030804
Chr4	48500000	49000000	0.028072
Chr4	49000000	49500000	0.032994
Chr4	49500000	50000000	0.16999
Chr4	50000000	50500000	0.03963
Chr4	50500000	51000000	0.03528
Chr4	51000000	51500000	0.078168
Chr4	51500000	52000000	0.01895
Chr4	52000000	52500000	0.034136
Chr4	52500000	53000000	0.147232
Chr4	53000000	53500000	0.047192
Chr4	53500000	54000000	0.016292
Chr4	54000000	54500000	0.039688
Chr4	54500000	55000000	0.013104
Chr4	55000000	55500000	0.018906
Chr4	55500000	56000000	0.024762
Chr4	56000000	56500000	0.016288
Chr4	56500000	57000000	0.02992
Chr4	57000000	57500000	0.025728
Chr4	57500000	58000000	0
Chr4	58000000	58500000	0.007192
Chr4	58500000	59000000	0.006478
Chr4	59000000	59500000	0.030276
Chr4	59500000	60000000	0.030608
Chr4	60000000	60500000	0.031932
Chr4	60500000	61000000	0.048986
Chr4	61000000	61313307	0.0063101
Chr5	0	500000	0.055078
Chr5	500000	1000000	0.00955
Chr5	1000000	1500000	0.009018
Chr5	1500000	2000000	0
Chr5	2000000	2500000	0.006904
Chr5	2500000	3000000	0.05992
Chr5	3000000	3500000	0.098248
Chr5	3500000	4000000	0.008946
Chr5	4000000	4500000	0.041854
Chr5	4500000	5000000	0.05911
Chr5	5000000	5500000	0.000276
Chr5	5500000	6000000	0.005538
Chr5	6000000	6500000	0.061182
Chr5	6500000	7000000	0.091768
Chr5	7000000	7500000	0.096002
Chr5	7500000	8000000	0.014134
Chr5	8000000	8500000	0.01746
Chr5	8500000	9000000	0.028002
Chr5	9000000	9500000	0.161006
Chr5	9500000	10000000	0.015786
Chr5	10000000	10500000	0.06138
Chr5	10500000	11000000	0.041622
Chr5	11000000	11500000	0.130294
Chr5	11500000	12000000	0.041578
Chr5	12000000	12500000	0.032874
Chr5	12500000	13000000	0.061354
Chr5	13000000	13500000	0.055538
Chr5	13500000	14000000	0.125504
Chr5	14000000	14500000	0.232554
Chr5	14500000	15000000	0.085668
Chr5	15000000	15500000	0.1694
Chr5	15500000	16000000	0.191944
Chr5	16000000	16500000	0.300172
Chr5	16500000	17000000	0.186764
Chr5	17000000	17500000	0.159252
Chr5	17500000	18000000	0.190702
Chr5	18000000	18500000	0.12393
Chr5	18500000	19000000	0.211704
Chr5	19000000	19500000	0.157706
Chr5	19500000	20000000	0.187746
Chr5	20000000	20500000	0.314098
Chr5	20500000	21000000	0.313088
Chr5	21000000	21500000	0.330724
Chr5	21500000	22000000	0.443036
Chr5	22000000	22500000	0.39968
Chr5	22500000	23000000	0.349798
Chr5	23000000	23500000	0.45648
Chr5	23500000	24000000	0.374126
Chr5	24000000	24500000	0.392048
Chr5	24500000	25000000	0.347434
Chr5	25000000	25500000	0.421552
Chr5	25500000	26000000	0.329154
Chr5	26000000	26500000	0.23375
Chr5	26500000	27000000	0.357472
Chr5	27000000	27500000	0.316608
Chr5	27500000	28000000	0.449824
Chr5	28000000	28500000	0.326762
Chr5	28500000	29000000	0.387416
Chr5	29000000	29500000	0.288858
Chr5	29500000	30000000	0.33092
Chr5	30000000	30500000	0.315872
Chr5	30500000	31000000	0.33204
Chr5	31000000	31500000	0.323446
Chr5	31500000	32000000	0.34391
Chr5	32000000	32500000	0.438374
Chr5	32500000	33000000	0.34939
Chr5	33000000	33500000	0.240464
Chr5	33500000	34000000	0.325908
Chr5	34000000	34500000	0.29937
Chr5	34500000	35000000	0.24692
Chr5	35000000	35500000	0.296412
Chr5	35500000	36000000	0.345646
Chr5	36000000	36500000	0.360918
Chr5	36500000	37000000	0.29691
Chr5	37000000	37500000	0.358108
Chr5	37500000	38000000	0.343116
Chr5	38000000	38500000	0.288926
Chr5	38500000	39000000	0.2739
Chr5	39000000	39500000	0.300808
Chr5	39500000	40000000	0.274006
Chr5	40000000	40500000	0.247122
Chr5	40500000	41000000	0.1085
Chr5	41000000	41500000	0.173158
Chr5	41500000	42000000	0.277508
Chr5	42000000	42500000	0.064758
Chr5	42500000	43000000	0.153808
Chr5	43000000	43500000	0.275754
Chr5	43500000	44000000	0.154842
Chr5	44000000	44500000	0.175062
Chr5	44500000	45000000	0.20106
Chr5	45000000	45500000	0.205954
Chr5	45500000	46000000	0.2734
Chr5	46000000	46500000	0.232638
Chr5	46500000	47000000	0.039436
Chr5	47000000	47500000	0.069952
Chr5	47500000	48000000	0.13828
Chr5	48000000	48500000	0.058012
Chr5	48500000	49000000	0.062452
Chr5	49000000	49500000	0.037174
Chr5	49500000	50000000	0.072762
Chr5	50000000	50500000	0.078184
Chr5	50500000	51000000	0.00272
Chr5	51000000	51500000	0.015
Chr5	51500000	52000000	0.010452
Chr5	52000000	52500000	0.015274
Chr5	52500000	53000000	0.076464
Chr5	53000000	53500000	0.097062
Chr5	53500000	54000000	0.061252
Chr5	54000000	54500000	0.049216
Chr5	54500000	55000000	0.026242
Chr5	55000000	55500000	0.0151
Chr5	55500000	56000000	0.003886
Chr5	56000000	56500000	0.05418
Chr5	56500000	57000000	0.021814
Chr5	57000000	57376714	0.0486496
Chr6	0	500000	0.133966
Chr6	500000	1000000	0.06441
Chr6	1000000	1500000	0.006942
Chr6	1500000	2000000	0.025192
Chr6	2000000	2500000	0.020228
Chr6	2500000	3000000	0.006036
Chr6	3000000	3500000	0.011218
Chr6	3500000	4000000	0.078606
Chr6	4000000	4500000	0.002582
Chr6	4500000	5000000	0.063206
Chr6	5000000	5500000	0.031486
Chr6	5500000	6000000	0.11182
Chr6	6000000	6500000	0.107316
Chr6	6500000	7000000	0.135496
Chr6	7000000	7500000	0.054652
Chr6	7500000	8000000	0.068142
Chr6	8000000	8500000	0.10628
Chr6	8500000	9000000	0.196108
Chr6	9000000	9500000	0.148562
Chr6	9500000	10000000	0.308426
Chr6	10000000	10500000	0.18908
Chr6	10500000	11000000	0.367474
Chr6	11000000	11500000	0.21117
Chr6	11500000	12000000	0.221598
Chr6	12000000	12500000	0.229158
Chr6	12500000	13000000	0.253782
Chr6	13000000	13500000	0.219536
Chr6	13500000	14000000	0.207666
Chr6	14000000	14500000	0.229298
Chr6	14500000	15000000	0.403058
Chr6	15000000	15500000	0.32149
Chr6	15500000	16000000	0.262442
Chr6	16000000	16500000	0.301736
Chr6	16500000	17000000	0.213234
Chr6	17000000	17500000	0.221836
Chr6	17500000	18000000	0.411418
Chr6	18000000	18500000	0.297032
Chr6	18500000	19000000	0.265744
Chr6	19000000	19500000	0.28715
Chr6	19500000	20000000	0.288452
Chr6	20000000	20500000	0.311158
Chr6	20500000	21000000	0.44211
Chr6	21000000	21500000	0.348436
Chr6	21500000	22000000	0.268816
Chr6	22000000	22500000	0.226736
Chr6	22500000	23000000	0.274036
Chr6	23000000	23500000	0.271814
Chr6	23500000	24000000	0.37869
Chr6	24000000	24500000	0.273484
Chr6	24500000	25000000	0.24288
Chr6	25000000	25500000	0.27027
Chr6	25500000	26000000	0.400928
Chr6	26000000	26500000	0.257528
Chr6	26500000	27000000	0.394708
Chr6	27000000	27500000	0.38205
Chr6	27500000	28000000	0.364734
Chr6	28000000	28500000	0.339914
Chr6	28500000	29000000	0.352558
Chr6	29000000	29500000	0.375446
Chr6	29500000	30000000	0.491124
Chr6	30000000	30500000	0.351986
Chr6	30500000	31000000	0.362706
Chr6	31000000	31500000	0.260238
Chr6	31500000	32000000	0.359954
Chr6	32000000	32500000	0.368176
Chr6	32500000	33000000	0.356114
Chr6	33000000	33500000	0.247874
Chr6	33500000	34000000	0.28884
Chr6	34000000	34500000	0.223738
Chr6	34500000	35000000	0.166988
Chr6	35000000	35500000	0.279422
Chr6	35500000	36000000	0.31782
Chr6	36000000	36500000	0.33045
Chr6	36500000	37000000	0.282644
Chr6	37000000	37500000	0.378954
Chr6	37500000	38000000	0.226758
Chr6	38000000	38500000	0.313946
Chr6	38500000	39000000	0.358878
Chr6	39000000	39500000	0.15646
Chr6	39500000	40000000	0.258878
Chr6	40000000	40500000	0.333316
Chr6	40500000	41000000	0.314282
Chr6	41000000	41500000	0.368542
Chr6	41500000	42000000	0.339974
Chr6	42000000	42500000	0.315458
Chr6	42500000	43000000	0.31309
Chr6	43000000	43500000	0.242682
Chr6	43500000	44000000	0.223934
Chr6	44000000	44500000	0.33837
Chr6	44500000	45000000	0.262432
Chr6	45000000	45500000	0.284982
Chr6	45500000	46000000	0.278208
Chr6	46000000	46500000	0.173456
Chr6	46500000	47000000	0.207396
Chr6	47000000	47500000	0.120806
Chr6	47500000	48000000	0.201248
Chr6	48000000	48500000	0.161016
Chr6	48500000	49000000	0.112508
Chr6	49000000	49500000	0.08263
Chr6	49500000	50000000	0.016078
Chr6	50000000	50500000	0.123572
Chr6	50500000	51000000	0.046764
Chr6	51000000	51500000	0.130818
Chr6	51500000	52000000	0.034448
Chr6	52000000	52500000	0.03067
Chr6	52500000	53000000	0.088868
Chr6	53000000	53161057	0.0875963
Chr7	0	500000	0.089604
Chr7	500000	1000000	0.112578
Chr7	1000000	1500000	0.138482
Chr7	1500000	2000000	0.113564
Chr7	2000000	2500000	0.103644
Chr7	2500000	3000000	0.202434
Chr7	3000000	3500000	0.098306
Chr7	3500000	4000000	0.118996
Chr7	4000000	4500000	0.107432
Chr7	4500000	5000000	0.182522
Chr7	5000000	5500000	0.053158
Chr7	5500000	6000000	0.102432
Chr7	6000000	6500000	0.067442
Chr7	6500000	7000000	0.211706
Chr7	7000000	7500000	0.108902
Chr7	7500000	8000000	0.199742
Chr7	8000000	8500000	0.13962
Chr7	8500000	9000000	0.088754
Chr7	9000000	9500000	0.181416
Chr7	9500000	10000000	0.400086
Chr7	10000000	10500000	0.292428
Chr7	10500000	11000000	0.200504
Chr7	11000000	11500000	0.208316
Chr7	11500000	12000000	0.185874
Chr7	12000000	12500000	0.262774
Chr7	12500000	13000000	0.33636
Chr7	13000000	13500000	0.37464
Chr7	13500000	14000000	0.175902
Chr7	14000000	14500000	0.443058
Chr7	14500000	15000000	0.250018
Chr7	15000000	15500000	0.313026
Chr7	15500000	16000000	0.245308
Chr7	16000000	16500000	0.19547
Chr7	16500000	17000000	0.264048
Chr7	17000000	17500000	0.1913
Chr7	17500000	18000000	0.183114
Chr7	18000000	18500000	0.183356
Chr7	18500000	19000000	0.25833
Chr7	19000000	19500000	0.393918
Chr7	19500000	20000000	0.366022
Chr7	20000000	20500000	0.265176
Chr7	20500000	21000000	0.28289
Chr7	21000000	21500000	0.371076
Chr7	21500000	22000000	0.262116
Chr7	22000000	22500000	0.239134
Chr7	22500000	23000000	0.354872
Chr7	23000000	23500000	0.5126
Chr7	23500000	24000000	0.404528
Chr7	24000000	24500000	0.327422
Chr7	24500000	25000000	0.449126
Chr7	25000000	25500000	0.312456
Chr7	25500000	26000000	0.417564
Chr7	26000000	26500000	0.36639
Chr7	26500000	27000000	0.314064
Chr7	27000000	27500000	0.370078
Chr7	27500000	28000000	0.31588
Chr7	28000000	28500000	0.300086
Chr7	28500000	29000000	0.329094
Chr7	29000000	29500000	0.240528
Chr7	29500000	30000000	0.335386
Chr7	30000000	30500000	0.344734
Chr7	30500000	31000000	0.270898
Chr7	31000000	31500000	0.295354
Chr7	31500000	32000000	0.24919
Chr7	32000000	32500000	0.260488
Chr7	32500000	33000000	0.165348
Chr7	33000000	33500000	0.16749
Chr7	33500000	34000000	0.23461
Chr7	34000000	34500000	0.315404
Chr7	34500000	35000000	0.248386
Chr7	35000000	35500000	0.113704
Chr7	35500000	36000000	0.095588
Chr7	36000000	36500000	0.10876
Chr7	36500000	37000000	0.214942
Chr7	37000000	37500000	0.121932
Chr7	37500000	38000000	0.149322
Chr7	38000000	38500000	0.09279
Chr7	38500000	39000000	0.25717
Chr7	39000000	39500000	0.202222
Chr7	39500000	40000000	0.208388
Chr7	40000000	40500000	0.183984
Chr7	40500000	41000000	0.157036
Chr7	41000000	41500000	0.139506
Chr7	41500000	42000000	0.011604
Chr7	42000000	42500000	0.097578
Chr7	42500000	43000000	0.127974
Chr7	43000000	43500000	0.045512
Chr7	43500000	44000000	0.030816
Chr7	44000000	44500000	0.052002
Chr7	44500000	45000000	0.071928
Chr7	45000000	45500000	0.05239
Chr7	45500000	46000000	0.039388
Chr7	46000000	46500000	0.002002
Chr7	46500000	47000000	0.04069
Chr7	47000000	47500000	0.005664
Chr7	47500000	48000000	0.051344
Chr7	48000000	48500000	0.025136
Chr7	48500000	49000000	0.072634
Chr7	49000000	49500000	0.012882
Chr7	49500000	49557166	0.0103033
Chr8	0	500000	0.084056
Chr8	500000	1000000	0.027274
Chr8	1000000	1500000	0.109186
Chr8	1500000	2000000	0.065406
Chr8	2000000	2500000	0.104606
Chr8	2500000	3000000	0.115246
Chr8	3000000	3500000	0.135634
Chr8	3500000	4000000	0.169626
Chr8	4000000	4500000	0.114144
Chr8	4500000	5000000	0.233368
Chr8	5000000	5500000	0.29525
Chr8	5500000	6000000	0.255178
Chr8	6000000	6500000	0.20726
Chr8	6500000	7000000	0.117228
Chr8	7000000	7500000	0.086532
Chr8	7500000	8000000	0.10851
Chr8	8000000	8500000	0.254892
Chr8	8500000	9000000	0.12027
Chr8	9000000	9500000	0.15295
Chr8	9500000	10000000	0.221354
Chr8	10000000	10500000	0.213068
Chr8	10500000	11000000	0.109442
Chr8	11000000	11500000	0.09945
Chr8	11500000	12000000	0.21538
Chr8	12000000	12500000	0.232098
Chr8	12500000	13000000	0.23073
Chr8	13000000	13500000	0.166428
Chr8	13500000	14000000	0.124044
Chr8	14000000	14500000	0.17042
Chr8	14500000	15000000	0.241286
Chr8	15000000	15500000	0.15601
Chr8	15500000	16000000	0.2126
Chr8	16000000	16500000	0.102816
Chr8	16500000	17000000	0.246582
Chr8	17000000	17500000	0.308558
Chr8	17500000	18000000	0.1986
Chr8	18000000	18500000	0.202312
Chr8	18500000	19000000	0.277764
Chr8	19000000	19500000	0.201508
Chr8	19500000	20000000	0.23934
Chr8	20000000	20500000	0.164694
Chr8	20500000	21000000	0.331712
Chr8	21000000	21500000	0.343748
Chr8	21500000	22000000	0.28645
Chr8	22000000	22500000	0.300304
Chr8	22500000	23000000	0.366152
Chr8	23000000	23500000	0.392598
Chr8	23500000	24000000	0.202594
Chr8	24000000	24500000	0.211184
Chr8	24500000	25000000	0.42325
Chr8	25000000	25500000	0.35968
Chr8	25500000	26000000	0.334728
Chr8	26000000	26500000	0.383688
Chr8	26500000	27000000	0.377392
Chr8	27000000	27500000	0.410364
Chr8	27500000	28000000	0.37415
Chr8	28000000	28500000	0.44685
Chr8	28500000	29000000	0.378332
Chr8	29000000	29500000	0.409064
Chr8	29500000	30000000	0.401608
Chr8	30000000	30500000	0.374786
Chr8	30500000	31000000	0.340116
Chr8	31000000	31500000	0.329934
Chr8	31500000	32000000	0.339704
Chr8	32000000	32500000	0.320202
Chr8	32500000	33000000	0.25731
Chr8	33000000	33500000	0.290994
Chr8	33500000	34000000	0.27517
Chr8	34000000	34500000	0.217974
Chr8	34500000	35000000	0.271108
Chr8	35000000	35500000	0.204944
Chr8	35500000	36000000	0.252516
Chr8	36000000	36500000	0.188146
Chr8	36500000	37000000	0.244976
Chr8	37000000	37500000	0.222616
Chr8	37500000	38000000	0.319198
Chr8	38000000	38500000	0.29212
Chr8	38500000	39000000	0.179742
Chr8	39000000	39500000	0.203662
Chr8	39500000	40000000	0.230856
Chr8	40000000	40500000	0.292
Chr8	40500000	41000000	0.28518
Chr8	41000000	41500000	0.256118
Chr8	41500000	42000000	0.149874
Chr8	42000000	42500000	0.176372
Chr8	42500000	43000000	0.123126
Chr8	43000000	43500000	0.127256
Chr8	43500000	44000000	0.091226
Chr8	44000000	44500000	0.015838
Chr8	44500000	45000000	0.053448
Chr8	45000000	45500000	0.027794
Chr8	45500000	46000000	0.096274
Chr8	46000000	46500000	0.101444
Chr8	46500000	47000000	0.090684
Chr8	47000000	47500000	0.089156
Chr8	47500000	47925607	0.0562232
Chr9	0	500000	0.022308
Chr9	500000	1000000	0.00731
Chr9	1000000	1500000	0.023852
Chr9	1500000	2000000	0.01329
Chr9	2000000	2500000	0.00723
Chr9	2500000	3000000	0.01218
Chr9	3000000	3500000	0.017852
Chr9	3500000	4000000	0.115486
Chr9	4000000	4500000	0.028048
Chr9	4500000	5000000	0.007328
Chr9	5000000	5500000	0
Chr9	5500000	6000000	0.005066
Chr9	6000000	6500000	0.043216
Chr9	6500000	7000000	0.007982
Chr9	7000000	7500000	0.00066
Chr9	7500000	8000000	0.04927
Chr9	8000000	8500000	0.038998
Chr9	8500000	9000000	0.023748
Chr9	9000000	9500000	0.044524
Chr9	9500000	10000000	0.042682
Chr9	10000000	10500000	0.045776
Chr9	10500000	11000000	0.008198
Chr9	11000000	11500000	0.06612
Chr9	11500000	12000000	0.068822
Chr9	12000000	12500000	0.145438
Chr9	12500000	13000000	0.00826
Chr9	13000000	13500000	0.051784
Chr9	13500000	14000000	0.101684
Chr9	14000000	14500000	0.087358
Chr9	14500000	15000000	0.181206
Chr9	15000000	15500000	0.082562
Chr9	15500000	16000000	0.079772
Chr9	16000000	16500000	0.118344
Chr9	16500000	17000000	0.139352
Chr9	17000000	17500000	0.18807
Chr9	17500000	18000000	0.137202
Chr9	18000000	18500000	0.218728
Chr9	18500000	19000000	0.340666
Chr9	19000000	19500000	0.20943
Chr9	19500000	20000000	0.157774
Chr9	20000000	20500000	0.319908
Chr9	20500000	21000000	0.304298
Chr9	21000000	21500000	0.359952
Chr9	21500000	22000000	0.2861
Chr9	22000000	22500000	0.333054
Chr9	22500000	23000000	0.335226
Chr9	23000000	23500000	0.205154
Chr9	23500000	24000000	0.286654
Chr9	24000000	24500000	0.367228
Chr9	24500000	25000000	0.126184
Chr9	25000000	25500000	0.34861
Chr9	25500000	26000000	0.26205
Chr9	26000000	26500000	0.22545
Chr9	26500000	27000000	0.23367
Chr9	27000000	27500000	0.22018
Chr9	27500000	28000000	0.37327
Chr9	28000000	28500000	0.40714
Chr9	28500000	29000000	0.277738
Chr9	29000000	29500000	0.394282
Chr9	29500000	30000000	0.438702
Chr9	30000000	30500000	0.280424
Chr9	30500000	31000000	0.363912
Chr9	31000000	31500000	0.405866
Chr9	31500000	32000000	0.366358
Chr9	32000000	32500000	0.340544
Chr9	32500000	33000000	0.277342
Chr9	33000000	33500000	0.28387
Chr9	33500000	34000000	0.339122
Chr9	34000000	34500000	0.279548
Chr9	34500000	35000000	0.338592
Chr9	35000000	35500000	0.271834
Chr9	35500000	36000000	0.192114
Chr9	36000000	36500000	0.229202
Chr9	36500000	37000000	0.259838
Chr9	37000000	37500000	0.27203
Chr9	37500000	38000000	0.23711
Chr9	38000000	38500000	0.125552
Chr9	38500000	39000000	0.184352
Chr9	39000000	39500000	0.254524
Chr9	39500000	40000000	0.065316
Chr9	40000000	40500000	0.053744
Chr9	40500000	41000000	0.228796
Chr9	41000000	41500000	0.293536
Chr9	41500000	42000000	0.414608
Chr9	42000000	42109816	0.236077

## Sheet: Fig 1 Source 5
Fig. 1, Source 5: This is a table to highlight two regions on the circos plot, "Region A" and "Region B"
Chr3	1556751	1811750	color=red
Chr3	2619751	2860750	color=blue

## Sheet: Fig 1 Source 6
Fig. 1, Source 5: This is a table to label two regions on the circos plot, "Region A" and "Region B"
Chr3	1666751	1701750	Region-A	color=red
Chr3	2719751	2760750	Region-B	color=blue

## Sheet: Fig 1 Source 7
Fig. 1, Source 7: This is a table for the Other TE elements content in 500kb bins on the circos plot.
Chr1	0	500000	0.22969
Chr1	500000	1000000	0.20695
Chr1	1000000	1500000	0.1733
Chr1	1500000	2000000	0.1765
Chr1	2000000	2500000	0.206178
Chr1	2500000	3000000	0.235788
Chr1	3000000	3500000	0.233676
Chr1	3500000	4000000	0.22783
Chr1	4000000	4500000	0.234554
Chr1	4500000	5000000	0.201958
Chr1	5000000	5500000	0.219206
Chr1	5500000	6000000	0.271784
Chr1	6000000	6500000	0.275672
Chr1	6500000	7000000	0.267646
Chr1	7000000	7500000	0.323792
Chr1	7500000	8000000	0.257896
Chr1	8000000	8500000	0.26258
Chr1	8500000	9000000	0.298436
Chr1	9000000	9500000	0.288748
Chr1	9500000	10000000	0.283242
Chr1	10000000	10500000	0.184978
Chr1	10500000	11000000	0.296932
Chr1	11000000	11500000	0.187216
Chr1	11500000	12000000	0.203752
Chr1	12000000	12500000	0.223716
Chr1	12500000	13000000	0.310372
Chr1	13000000	13500000	0.317218
Chr1	13500000	14000000	0.253246
Chr1	14000000	14500000	0.204468
Chr1	14500000	15000000	0.311956
Chr1	15000000	15500000	0.274358
Chr1	15500000	16000000	0.279506
Chr1	16000000	16500000	0.261726
Chr1	16500000	17000000	0.321736
Chr1	17000000	17500000	0.241502
Chr1	17500000	18000000	0.294726
Chr1	18000000	18500000	0.22904
Chr1	18500000	19000000	0.276744
Chr1	19000000	19500000	0.32722
Chr1	19500000	20000000	0.29284
Chr1	20000000	20500000	0.259696
Chr1	20500000	21000000	0.198728
Chr1	21000000	21500000	0.287106
Chr1	21500000	22000000	0.288878
Chr1	22000000	22500000	0.28055
Chr1	22500000	23000000	0.240592
Chr1	23000000	23500000	0.312202
Chr1	23500000	24000000	0.261916
Chr1	24000000	24500000	0.264446
Chr1	24500000	25000000	0.194588
Chr1	25000000	25500000	0.326228
Chr1	25500000	26000000	0.250786
Chr1	26000000	26500000	0.262462
Chr1	26500000	27000000	0.219614
Chr1	27000000	27500000	0.232714
Chr1	27500000	28000000	0.270094
Chr1	28000000	28500000	0.24374
Chr1	28500000	29000000	0.214242
Chr1	29000000	29500000	0.26058
Chr1	29500000	30000000	0.226058
Chr1	30000000	30500000	0.252812
Chr1	30500000	31000000	0.206168
Chr1	31000000	31500000	0.20259
Chr1	31500000	32000000	0.278008
Chr1	32000000	32500000	0.281776
Chr1	32500000	33000000	0.231448
Chr1	33000000	33500000	0.230032
Chr1	33500000	34000000	0.183878
Chr1	34000000	34500000	0.141952
Chr1	34500000	35000000	0.11333
Chr1	35000000	35500000	0.222622
Chr1	35500000	36000000	0.264594
Chr1	36000000	36500000	0.20411
Chr1	36500000	37000000	0.22593
Chr1	37000000	37500000	0.274346
Chr1	37500000	38000000	0.25139
Chr1	38000000	38500000	0.222226
Chr1	38500000	39000000	0.254422
Chr1	39000000	39500000	0.21109
Chr1	39500000	40000000	0.179232
Chr1	40000000	40500000	0.19618
Chr1	40500000	41000000	0.332762
Chr1	41000000	41500000	0.325028
Chr1	41500000	42000000	0.251934
Chr1	42000000	42500000	0.248556
Chr1	42500000	43000000	0.294792
Chr1	43000000	43500000	0.234208
Chr1	43500000	44000000	0.18059
Chr1	44000000	44500000	0.253218
Chr1	44500000	45000000	0.254616
Chr1	45000000	45500000	0.265108
Chr1	45500000	46000000	0.287924
Chr1	46000000	46500000	0.270614
Chr1	46500000	47000000	0.235472
Chr1	47000000	47500000	0.25349
Chr1	47500000	48000000	0.265242
Chr1	48000000	48500000	0.242352
Chr1	48500000	49000000	0.271248
Chr1	49000000	49500000	0.28933
Chr1	49500000	50000000	0.27522
Chr1	50000000	50500000	0.266492
Chr1	50500000	51000000	0.232036
Chr1	51000000	51500000	0.27009
Chr1	51500000	52000000	0.240438
Chr1	52000000	52500000	0.260044
Chr1	52500000	53000000	0.258872
Chr1	53000000	53500000	0.300096
Chr1	53500000	54000000	0.243046
Chr1	54000000	54500000	0.162852
Chr1	54500000	55000000	0.149866
Chr1	55000000	55500000	0.266132
Chr1	55500000	56000000	0.205864
Chr1	56000000	56500000	0.19399
Chr1	56500000	57000000	0.28007
Chr1	57000000	57500000	0.228304
Chr1	57500000	58000000	0.194014
Chr1	58000000	58500000	0.291684
Chr1	58500000	59000000	0.191434
Chr1	59000000	59500000	0.229236
Chr1	59500000	60000000	0.2193
Chr1	60000000	60500000	0.231672
Chr1	60500000	61000000	0.270436
Chr1	61000000	61500000	0.181824
Chr1	61500000	62000000	0.189476
Chr1	62000000	62500000	0.1616
Chr1	62500000	63000000	0.158782
Chr1	63000000	63500000	0.197622
Chr1	63500000	64000000	0.158318
Chr1	64000000	64500000	0.139174
Chr1	64500000	65000000	0.14926
Chr1	65000000	65500000	0.174436
Chr1	65500000	66000000	0.21983
Chr1	66000000	66500000	0.172126
Chr1	66500000	67000000	0.166004
Chr1	67000000	67500000	0.157292
Chr1	67500000	68000000	0.13996
Chr1	68000000	68500000	0.18729
Chr1	68500000	69000000	0.133576
Chr1	69000000	69500000	0.152522
Chr1	69500000	70000000	0.126958
Chr1	70000000	70500000	0.12338
Chr1	70500000	70926600	0.212785
Chr2	0	500000	0.120346
Chr2	500000	1000000	0.09981
Chr2	1000000	1500000	0.160904
Chr2	1500000	2000000	0.105004
Chr2	2000000	2500000	0.109934
Chr2	2500000	3000000	0.116418
Chr2	3000000	3500000	0.155874
Chr2	3500000	4000000	0.102246
Chr2	4000000	4500000	0.1567
Chr2	4500000	5000000	0.147758
Chr2	5000000	5500000	0.144894
Chr2	5500000	6000000	0.17982
Chr2	6000000	6500000	0.170274
Chr2	6500000	7000000	0.184492
Chr2	7000000	7500000	0.140148
Chr2	7500000	8000000	0.143532
Chr2	8000000	8500000	0.11228
Chr2	8500000	9000000	0.113618
Chr2	9000000	9500000	0.184632
Chr2	9500000	10000000	0.242788
Chr2	10000000	10500000	0.169592
Chr2	10500000	11000000	0.163778
Chr2	11000000	11500000	0.20467
Chr2	11500000	12000000	0.161312
Chr2	12000000	12500000	0.17215
Chr2	12500000	13000000	0.211974
Chr2	13000000	13500000	0.203222
Chr2	13500000	14000000	0.178924
Chr2	14000000	14500000	0.170378
Chr2	14500000	15000000	0.260804
Chr2	15000000	15500000	0.208876
Chr2	15500000	16000000	0.236302
Chr2	16000000	16500000	0.243994
Chr2	16500000	17000000	0.193928
Chr2	17000000	17500000	0.198138
Chr2	17500000	18000000	0.271138
Chr2	18000000	18500000	0.216608
Chr2	18500000	19000000	0.240358
Chr2	19000000	19500000	0.264648
Chr2	19500000	20000000	0.215818
Chr2	20000000	20500000	0.284078
Chr2	20500000	21000000	0.223032
Chr2	21000000	21500000	0.24443
Chr2	21500000	22000000	0.261278
Chr2	22000000	22500000	0.229306
Chr2	22500000	23000000	0.28797
Chr2	23000000	23500000	0.21119
Chr2	23500000	24000000	0.294458
Chr2	24000000	24500000	0.289728
Chr2	24500000	25000000	0.260336
Chr2	25000000	25500000	0.208574
Chr2	25500000	26000000	0.25708
Chr2	26000000	26500000	0.198472
Chr2	26500000	27000000	0.230308
Chr2	27000000	27500000	0.29695
Chr2	27500000	28000000	0.22383
Chr2	28000000	28500000	0.241486
Chr2	28500000	29000000	0.22942
Chr2	29000000	29500000	0.182828
Chr2	29500000	30000000	0.218308
Chr2	30000000	30500000	0.251256
Chr2	30500000	31000000	0.230854
Chr2	31000000	31500000	0.220582
Chr2	31500000	32000000	0.254844
Chr2	32000000	32500000	0.174426
Chr2	32500000	33000000	0.178962
Chr2	33000000	33500000	0.26816
Chr2	33500000	34000000	0.145072
Chr2	34000000	34500000	0.220882
Chr2	34500000	35000000	0.212122
Chr2	35000000	35500000	0.194536
Chr2	35500000	36000000	0.18352
Chr2	36000000	36500000	0.200706
Chr2	36500000	37000000	0.253266
Chr2	37000000	37500000	0.242422
Chr2	37500000	38000000	0.238736
Chr2	38000000	38500000	0.223282
Chr2	38500000	39000000	0.245492
Chr2	39000000	39500000	0.266334
Chr2	39500000	40000000	0.219314
Chr2	40000000	40500000	0.236218
Chr2	40500000	41000000	0.22862
Chr2	41000000	41500000	0.178764
Chr2	41500000	42000000	0.206874
Chr2	42000000	42500000	0.249264
Chr2	42500000	43000000	0.272524
Chr2	43000000	43500000	0.24455
Chr2	43500000	44000000	0.22987
Chr2	44000000	44500000	0.266244
Chr2	44500000	45000000	0.272772
Chr2	45000000	45500000	0.165318
Chr2	45500000	46000000	0.225314
Chr2	46000000	46500000	0.302348
Chr2	46500000	47000000	0.244382
Chr2	47000000	47500000	0.244276
Chr2	47500000	48000000	0.23546
Chr2	48000000	48500000	0.242758
Chr2	48500000	49000000	0.267238
Chr2	49000000	49500000	0.141174
Chr2	49500000	50000000	0.227274
Chr2	50000000	50500000	0.235912
Chr2	50500000	51000000	0.261824
Chr2	51000000	51500000	0.193004
Chr2	51500000	52000000	0.221678
Chr2	52000000	52500000	0.245432
Chr2	52500000	53000000	0.161634
Chr2	53000000	53500000	0.168308
Chr2	53500000	54000000	0.19553
Chr2	54000000	54500000	0.195864
Chr2	54500000	55000000	0.266774
Chr2	55000000	55500000	0.216278
Chr2	55500000	56000000	0.213052
Chr2	56000000	56500000	0.296594
Chr2	56500000	57000000	0.174666
Chr2	57000000	57500000	0.184968
Chr2	57500000	58000000	0.212348
Chr2	58000000	58500000	0.192864
Chr2	58500000	59000000	0.200802
Chr2	59000000	59500000	0.158668
Chr2	59500000	60000000	0.232446
Chr2	60000000	60500000	0.174774
Chr2	60500000	61000000	0.129872
Chr2	61000000	61500000	0.109288
Chr2	61500000	62000000	0.131448
Chr2	62000000	62500000	0.20017
Chr2	62500000	63000000	0.189962
Chr2	63000000	63500000	0.16057
Chr2	63500000	63765960	0.118345
Chr3	0	500000	0.290236
Chr3	500000	1000000	0.20248
Chr3	1000000	1500000	0.124902
Chr3	1500000	2000000	0.180626
Chr3	2000000	2500000	0.235642
Chr3	2500000	3000000	0.190216
Chr3	3000000	3500000	0.137064
Chr3	3500000	4000000	0.165012
Chr3	4000000	4500000	0.230172
Chr3	4500000	5000000	0.206678
Chr3	5000000	5500000	0.175838
Chr3	5500000	6000000	0.199072
Chr3	6000000	6500000	0.25738
Chr3	6500000	7000000	0.186298
Chr3	7000000	7500000	0.22039
Chr3	7500000	8000000	0.215238
Chr3	8000000	8500000	0.205154
Chr3	8500000	9000000	0.328386
Chr3	9000000	9500000	0.265844
Chr3	9500000	10000000	0.236994
Chr3	10000000	10500000	0.22321
Chr3	10500000	11000000	0.231926
Chr3	11000000	11500000	0.205152
Chr3	11500000	12000000	0.239154
Chr3	12000000	12500000	0.216514
Chr3	12500000	13000000	0.267958
Chr3	13000000	13500000	0.223694
Chr3	13500000	14000000	0.27348
Chr3	14000000	14500000	0.266624
Chr3	14500000	15000000	0.248882
Chr3	15000000	15500000	0.211848
Chr3	15500000	16000000	0.248454
Chr3	16000000	16500000	0.195232
Chr3	16500000	17000000	0.225428
Chr3	17000000	17500000	0.221056
Chr3	17500000	18000000	0.209764
Chr3	18000000	18500000	0.283004
Chr3	18500000	19000000	0.284766
Chr3	19000000	19500000	0.24917
Chr3	19500000	20000000	0.202584
Chr3	20000000	20500000	0.280396
Chr3	20500000	21000000	0.268808
Chr3	21000000	21500000	0.27034
Chr3	21500000	22000000	0.24353
Chr3	22000000	22500000	0.294778
Chr3	22500000	23000000	0.250314
Chr3	23000000	23500000	0.272806
Chr3	23500000	24000000	0.223608
Chr3	24000000	24500000	0.215686
Chr3	24500000	25000000	0.244172
Chr3	25000000	25500000	0.227388
Chr3	25500000	26000000	0.320442
Chr3	26000000	26500000	0.24651
Chr3	26500000	27000000	0.313158
Chr3	27000000	27500000	0.34209
Chr3	27500000	28000000	0.251574
Chr3	28000000	28500000	0.301918
Chr3	28500000	29000000	0.28757
Chr3	29000000	29500000	0.165918
Chr3	29500000	30000000	0.175876
Chr3	30000000	30500000	0.22993
Chr3	30500000	31000000	0.12035
Chr3	31000000	31500000	0.22049
Chr3	31500000	32000000	0.17162
Chr3	32000000	32500000	0.229966
Chr3	32500000	33000000	0.289416
Chr3	33000000	33500000	0.241584
Chr3	33500000	34000000	0.261194
Chr3	34000000	34500000	0.226672
Chr3	34500000	35000000	0.245732
Chr3	35000000	35500000	0.226534
Chr3	35500000	36000000	0.233482
Chr3	36000000	36500000	0.202426
Chr3	36500000	37000000	0.207984
Chr3	37000000	37500000	0.242626
Chr3	37500000	38000000	0.269034
Chr3	38000000	38500000	0.344868
Chr3	38500000	39000000	0.291754
Chr3	39000000	39500000	0.211518
Chr3	39500000	40000000	0.212834
Chr3	40000000	40500000	0.261304
Chr3	40500000	41000000	0.263898
Chr3	41000000	41500000	0.324336
Chr3	41500000	42000000	0.24648
Chr3	42000000	42500000	0.205402
Chr3	42500000	43000000	0.269182
Chr3	43000000	43500000	0.2578
Chr3	43500000	44000000	0.250148
Chr3	44000000	44500000	0.2086
Chr3	44500000	45000000	0.239046
Chr3	45000000	45500000	0.265764
Chr3	45500000	46000000	0.269254
Chr3	46000000	46500000	0.268286
Chr3	46500000	47000000	0.301598
Chr3	47000000	47500000	0.212488
Chr3	47500000	48000000	0.155598
Chr3	48000000	48500000	0.291732
Chr3	48500000	49000000	0.176662
Chr3	49000000	49500000	0.258138
Chr3	49500000	50000000	0.223724
Chr3	50000000	50500000	0.12673
Chr3	50500000	51000000	0.229782
Chr3	51000000	51500000	0.17901
Chr3	51500000	52000000	0.193614
Chr3	52000000	52500000	0.209114
Chr3	52500000	53000000	0.164652
Chr3	53000000	53500000	0.203196
Chr3	53500000	54000000	0.172396
Chr3	54000000	54500000	0.205796
Chr3	54500000	55000000	0.186168
Chr3	55000000	55500000	0.158682
Chr3	55500000	56000000	0.154314
Chr3	56000000	56500000	0.169026
Chr3	56500000	57000000	0.202838
Chr3	57000000	57500000	0.197136
Chr3	57500000	58000000	0.176138
Chr3	58000000	58500000	0.203
Chr3	58500000	59000000	0.142572
Chr3	59000000	59500000	0.208984
Chr3	59500000	60000000	0.10903
Chr3	60000000	60500000	0.156152
Chr3	60500000	61000000	0.156748
Chr3	61000000	61500000	0.143776
Chr3	61500000	62000000	0.1323
Chr3	62000000	62500000	0.134828
Chr3	62500000	63000000	0.116612
Chr3	63000000	63500000	0.112036
Chr3	63500000	63742515	0.0926293
Chr4	0	500000	0.25422
Chr4	500000	1000000	0.211158
Chr4	1000000	1500000	0.16328
Chr4	1500000	2000000	0.194268
Chr4	2000000	2500000	0.164228
Chr4	2500000	3000000	0.187818
Chr4	3000000	3500000	0.158192
Chr4	3500000	4000000	0.173514
Chr4	4000000	4500000	0.150416
Chr4	4500000	5000000	0.235868
Chr4	5000000	5500000	0.155506
Chr4	5500000	6000000	0.13998
Chr4	6000000	6500000	0.160154
Chr4	6500000	7000000	0.25037
Chr4	7000000	7500000	0.210654
Chr4	7500000	8000000	0.213974
Chr4	8000000	8500000	0.276342
Chr4	8500000	9000000	0.181256
Chr4	9000000	9500000	0.200632
Chr4	9500000	10000000	0.222386
Chr4	10000000	10500000	0.188078
Chr4	10500000	11000000	0.258248
Chr4	11000000	11500000	0.232478
Chr4	11500000	12000000	0.28033
Chr4	12000000	12500000	0.230914
Chr4	12500000	13000000	0.272442
Chr4	13000000	13500000	0.261406
Chr4	13500000	14000000	0.26504
Chr4	14000000	14500000	0.274464
Chr4	14500000	15000000	0.274778
Chr4	15000000	15500000	0.241528
Chr4	15500000	16000000	0.260662
Chr4	16000000	16500000	0.27569
Chr4	16500000	17000000	0.206332
Chr4	17000000	17500000	0.267134
Chr4	17500000	18000000	0.254992
Chr4	18000000	18500000	0.20449
Chr4	18500000	19000000	0.263206
Chr4	19000000	19500000	0.218376
Chr4	19500000	20000000	0.261476
Chr4	20000000	20500000	0.20795
Chr4	20500000	21000000	0.20936
Chr4	21000000	21500000	0.215224
Chr4	21500000	22000000	0.253272
Chr4	22000000	22500000	0.245248
Chr4	22500000	23000000	0.250038
Chr4	23000000	23500000	0.216906
Chr4	23500000	24000000	0.196818
Chr4	24000000	24500000	0.220608
Chr4	24500000	25000000	0.259048
Chr4	25000000	25500000	0.249446
Chr4	25500000	26000000	0.214352
Chr4	26000000	26500000	0.191942
Chr4	26500000	27000000	0.216524
Chr4	27000000	27500000	0.140244
Chr4	27500000	28000000	0.105246
Chr4	28000000	28500000	0.090116
Chr4	28500000	29000000	0.199266
Chr4	29000000	29500000	0.23217
Chr4	29500000	30000000	0.226758
Chr4	30000000	30500000	0.217972
Chr4	30500000	31000000	0.21518
Chr4	31000000	31500000	0.244042
Chr4	31500000	32000000	0.242544
Chr4	32000000	32500000	0.248354
Chr4	32500000	33000000	0.21709
Chr4	33000000	33500000	0.18826
Chr4	33500000	34000000	0.248676
Chr4	34000000	34500000	0.261112
Chr4	34500000	35000000	0.268704
Chr4	35000000	35500000	0.276068
Chr4	35500000	36000000	0.320808
Chr4	36000000	36500000	0.216212
Chr4	36500000	37000000	0.208076
Chr4	37000000	37500000	0.266574
Chr4	37500000	38000000	0.255438
Chr4	38000000	38500000	0.257746
Chr4	38500000	39000000	0.238598
Chr4	39000000	39500000	0.255742
Chr4	39500000	40000000	0.247298
Chr4	40000000	40500000	0.201952
Chr4	40500000	41000000	0.20698
Chr4	41000000	41500000	0.27914
Chr4	41500000	42000000	0.253162
Chr4	42000000	42500000	0.218634
Chr4	42500000	43000000	0.220118
Chr4	43000000	43500000	0.240826
Chr4	43500000	44000000	0.182048
Chr4	44000000	44500000	0.24738
Chr4	44500000	45000000	0.262044
Chr4	45000000	45500000	0.194184
Chr4	45500000	46000000	0.215956
Chr4	46000000	46500000	0.151116
Chr4	46500000	47000000	0.16962
Chr4	47000000	47500000	0.251472
Chr4	47500000	48000000	0.197186
Chr4	48000000	48500000	0.199666
Chr4	48500000	49000000	0.22131
Chr4	49000000	49500000	0.16943
Chr4	49500000	50000000	0.199286
Chr4	50000000	50500000	0.140744
Chr4	50500000	51000000	0.18135
Chr4	51000000	51500000	0.147132
Chr4	51500000	52000000	0.124798
Chr4	52000000	52500000	0.135052
Chr4	52500000	53000000	0.388088
Chr4	53000000	53500000	0.25139
Chr4	53500000	54000000	0.186112
Chr4	54000000	54500000	0.194778
Chr4	54500000	55000000	0.108276
Chr4	55000000	55500000	0.095798
Chr4	55500000	56000000	0.18694
Chr4	56000000	56500000	0.092598
Chr4	56500000	57000000	0.11125
Chr4	57000000	57500000	0.146916
Chr4	57500000	58000000	0.136244
Chr4	58000000	58500000	0.144876
Chr4	58500000	59000000	0.076114
Chr4	59000000	59500000	0.111208
Chr4	59500000	60000000	0.139058
Chr4	60000000	60500000	0.12489
Chr4	60500000	61000000	0.15793
Chr4	61000000	61313307	0.196092
Chr5	0	500000	0.134152
Chr5	500000	1000000	0.10321
Chr5	1000000	1500000	0.166714
Chr5	1500000	2000000	0.118118
Chr5	2000000	2500000	0.117112
Chr5	2500000	3000000	0.159632
Chr5	3000000	3500000	0.16475
Chr5	3500000	4000000	0.078872
Chr5	4000000	4500000	0.160642
Chr5	4500000	5000000	0.213994
Chr5	5000000	5500000	0.108268
Chr5	5500000	6000000	0.15972
Chr5	6000000	6500000	0.157444
Chr5	6500000	7000000	0.144294
Chr5	7000000	7500000	0.194442
Chr5	7500000	8000000	0.196084
Chr5	8000000	8500000	0.149742
Chr5	8500000	9000000	0.144216
Chr5	9000000	9500000	0.158602
Chr5	9500000	10000000	0.15346
Chr5	10000000	10500000	0.15862
Chr5	10500000	11000000	0.15907
Chr5	11000000	11500000	0.223012
Chr5	11500000	12000000	0.193786
Chr5	12000000	12500000	0.169152
Chr5	12500000	13000000	0.166578
Chr5	13000000	13500000	0.222722
Chr5	13500000	14000000	0.219068
Chr5	14000000	14500000	0.228696
Chr5	14500000	15000000	0.276568
Chr5	15000000	15500000	0.220664
Chr5	15500000	16000000	0.32388
Chr5	16000000	16500000	0.18235
Chr5	16500000	17000000	0.282858
Chr5	17000000	17500000	0.269818
Chr5	17500000	18000000	0.23587
Chr5	18000000	18500000	0.278484
Chr5	18500000	19000000	0.262958
Chr5	19000000	19500000	0.211498
Chr5	19500000	20000000	0.2885
Chr5	20000000	20500000	0.263394
Chr5	20500000	21000000	0.335766
Chr5	21000000	21500000	0.198334
Chr5	21500000	22000000	0.172134
Chr5	22000000	22500000	0.234676
Chr5	22500000	23000000	0.215286
Chr5	23000000	23500000	0.230694
Chr5	23500000	24000000	0.23755
Chr5	24000000	24500000	0.247756
Chr5	24500000	25000000	0.226772
Chr5	25000000	25500000	0.170222
Chr5	25500000	26000000	0.204604
Chr5	26000000	26500000	0.197916
Chr5	26500000	27000000	0.11555
Chr5	27000000	27500000	0.213766
Chr5	27500000	28000000	0.173954
Chr5	28000000	28500000	0.212764
Chr5	28500000	29000000	0.184492
Chr5	29000000	29500000	0.253756
Chr5	29500000	30000000	0.214444
Chr5	30000000	30500000	0.24698
Chr5	30500000	31000000	0.252544
Chr5	31000000	31500000	0.26944
Chr5	31500000	32000000	0.22828
Chr5	32000000	32500000	0.246958
Chr5	32500000	33000000	0.210852
Chr5	33000000	33500000	0.21935
Chr5	33500000	34000000	0.23489
Chr5	34000000	34500000	0.21018
Chr5	34500000	35000000	0.261022
Chr5	35000000	35500000	0.275538
Chr5	35500000	36000000	0.188602
Chr5	36000000	36500000	0.218722
Chr5	36500000	37000000	0.282784
Chr5	37000000	37500000	0.270102
Chr5	37500000	38000000	0.262922
Chr5	38000000	38500000	0.29206
Chr5	38500000	39000000	0.253756
Chr5	39000000	39500000	0.18508
Chr5	39500000	40000000	0.24774
Chr5	40000000	40500000	0.243214
Chr5	40500000	41000000	0.348468
Chr5	41000000	41500000	0.264672
Chr5	41500000	42000000	0.211778
Chr5	42000000	42500000	0.289918
Chr5	42500000	43000000	0.214244
Chr5	43000000	43500000	0.227182
Chr5	43500000	44000000	0.261996
Chr5	44000000	44500000	0.23271
Chr5	44500000	45000000	0.201608
Chr5	45000000	45500000	0.287288
Chr5	45500000	46000000	0.256724
Chr5	46000000	46500000	0.295708
Chr5	46500000	47000000	0.221976
Chr5	47000000	47500000	0.255068
Chr5	47500000	48000000	0.273864
Chr5	48000000	48500000	0.153666
Chr5	48500000	49000000	0.227408
Chr5	49000000	49500000	0.160066
Chr5	49500000	50000000	0.216022
Chr5	50000000	50500000	0.201492
Chr5	50500000	51000000	0.142796
Chr5	51000000	51500000	0.164646
Chr5	51500000	52000000	0.170718
Chr5	52000000	52500000	0.183786
Chr5	52500000	53000000	0.161806
Chr5	53000000	53500000	0.134488
Chr5	53500000	54000000	0.176008
Chr5	54000000	54500000	0.179372
Chr5	54500000	55000000	0.10963
Chr5	55000000	55500000	0.217464
Chr5	55500000	56000000	0.184276
Chr5	56000000	56500000	0.161008
Chr5	56500000	57000000	0.09135
Chr5	57000000	57376714	0.161897
Chr6	0	500000	0.259768
Chr6	500000	1000000	0.147938
Chr6	1000000	1500000	0.15904
Chr6	1500000	2000000	0.192256
Chr6	2000000	2500000	0.209996
Chr6	2500000	3000000	0.19175
Chr6	3000000	3500000	0.187406
Chr6	3500000	4000000	0.240512
Chr6	4000000	4500000	0.152472
Chr6	4500000	5000000	0.237702
Chr6	5000000	5500000	0.130078
Chr6	5500000	6000000	0.216922
Chr6	6000000	6500000	0.24041
Chr6	6500000	7000000	0.22943
Chr6	7000000	7500000	0.214348
Chr6	7500000	8000000	0.201814
Chr6	8000000	8500000	0.267354
Chr6	8500000	9000000	0.234552
Chr6	9000000	9500000	0.291838
Chr6	9500000	10000000	0.256146
Chr6	10000000	10500000	0.302184
Chr6	10500000	11000000	0.218216
Chr6	11000000	11500000	0.227874
Chr6	11500000	12000000	0.197942
Chr6	12000000	12500000	0.20584
Chr6	12500000	13000000	0.318916
Chr6	13000000	13500000	0.321386
Chr6	13500000	14000000	0.25775
Chr6	14000000	14500000	0.29
Chr6	14500000	15000000	0.21265
Chr6	15000000	15500000	0.21924
Chr6	15500000	16000000	0.292488
Chr6	16000000	16500000	0.219174
Chr6	16500000	17000000	0.220354
Chr6	17000000	17500000	0.294662
Chr6	17500000	18000000	0.212042
Chr6	18000000	18500000	0.234724
Chr6	18500000	19000000	0.195294
Chr6	19000000	19500000	0.23359
Chr6	19500000	20000000	0.247626
Chr6	20000000	20500000	0.230618
Chr6	20500000	21000000	0.234376
Chr6	21000000	21500000	0.200022
Chr6	21500000	22000000	0.356836
Chr6	22000000	22500000	0.282864
Chr6	22500000	23000000	0.269938
Chr6	23000000	23500000	0.271728
Chr6	23500000	24000000	0.222506
Chr6	24000000	24500000	0.36908
Chr6	24500000	25000000	0.25509
Chr6	25000000	25500000	0.247856
Chr6	25500000	26000000	0.139862
Chr6	26000000	26500000	0.094898
Chr6	26500000	27000000	0.186598
Chr6	27000000	27500000	0.183742
Chr6	27500000	28000000	0.216292
Chr6	28000000	28500000	0.207818
Chr6	28500000	29000000	0.186942
Chr6	29000000	29500000	0.211874
Chr6	29500000	30000000	0.18465
Chr6	30000000	30500000	0.185916
Chr6	30500000	31000000	0.225248
Chr6	31000000	31500000	0.244654
Chr6	31500000	32000000	0.18593
Chr6	32000000	32500000	0.222166
Chr6	32500000	33000000	0.2043
Chr6	33000000	33500000	0.254408
Chr6	33500000	34000000	0.238914
Chr6	34000000	34500000	0.232108
Chr6	34500000	35000000	0.23776
Chr6	35000000	35500000	0.259704
Chr6	35500000	36000000	0.196014
Chr6	36000000	36500000	0.24219
Chr6	36500000	37000000	0.252628
Chr6	37000000	37500000	0.227668
Chr6	37500000	38000000	0.268864
Chr6	38000000	38500000	0.252348
Chr6	38500000	39000000	0.219102
Chr6	39000000	39500000	0.282216
Chr6	39500000	40000000	0.285892
Chr6	40000000	40500000	0.240894
Chr6	40500000	41000000	0.255194
Chr6	41000000	41500000	0.25835
Chr6	41500000	42000000	0.234406
Chr6	42000000	42500000	0.233564
Chr6	42500000	43000000	0.214188
Chr6	43000000	43500000	0.30107
Chr6	43500000	44000000	0.231742
Chr6	44000000	44500000	0.251944
Chr6	44500000	45000000	0.254342
Chr6	45000000	45500000	0.260712
Chr6	45500000	46000000	0.218732
Chr6	46000000	46500000	0.289616
Chr6	46500000	47000000	0.265834
Chr6	47000000	47500000	0.261942
Chr6	47500000	48000000	0.27739
Chr6	48000000	48500000	0.300288
Chr6	48500000	49000000	0.222378
Chr6	49000000	49500000	0.234472
Chr6	49500000	50000000	0.221148
Chr6	50000000	50500000	0.329228
Chr6	50500000	51000000	0.21725
Chr6	51000000	51500000	0.12384
Chr6	51500000	52000000	0.17155
Chr6	52000000	52500000	0.164578
Chr6	52500000	53000000	0.39222
Chr6	53000000	53161057	0.277355
Chr7	0	500000	0.177468
Chr7	500000	1000000	0.18821
Chr7	1000000	1500000	0.217824
Chr7	1500000	2000000	0.216474
Chr7	2000000	2500000	0.269334
Chr7	2500000	3000000	0.18911
Chr7	3000000	3500000	0.208556
Chr7	3500000	4000000	0.24538
Chr7	4000000	4500000	0.228518
Chr7	4500000	5000000	0.235522
Chr7	5000000	5500000	0.24834
Chr7	5500000	6000000	0.312058
Chr7	6000000	6500000	0.304026
Chr7	6500000	7000000	0.32822
Chr7	7000000	7500000	0.284258
Chr7	7500000	8000000	0.218098
Chr7	8000000	8500000	0.283934
Chr7	8500000	9000000	0.289706
Chr7	9000000	9500000	0.26193
Chr7	9500000	10000000	0.226658
Chr7	10000000	10500000	0.269286
Chr7	10500000	11000000	0.273218
Chr7	11000000	11500000	0.275592
Chr7	11500000	12000000	0.341788
Chr7	12000000	12500000	0.18731
Chr7	12500000	13000000	0.215924
Chr7	13000000	13500000	0.259274
Chr7	13500000	14000000	0.28398
Chr7	14000000	14500000	0.166246
Chr7	14500000	15000000	0.22803
Chr7	15000000	15500000	0.249108
Chr7	15500000	16000000	0.263192
Chr7	16000000	16500000	0.266408
Chr7	16500000	17000000	0.252866
Chr7	17000000	17500000	0.28152
Chr7	17500000	18000000	0.332954
Chr7	18000000	18500000	0.317494
Chr7	18500000	19000000	0.296856
Chr7	19000000	19500000	0.222802
Chr7	19500000	20000000	0.232988
Chr7	20000000	20500000	0.21626
Chr7	20500000	21000000	0.323052
Chr7	21000000	21500000	0.25624
Chr7	21500000	22000000	0.222914
Chr7	22000000	22500000	0.230144
Chr7	22500000	23000000	0.247666
Chr7	23000000	23500000	0.11682
Chr7	23500000	24000000	0.171956
Chr7	24000000	24500000	0.210252
Chr7	24500000	25000000	0.196388
Chr7	25000000	25500000	0.216916
Chr7	25500000	26000000	0.222984
Chr7	26000000	26500000	0.24875
Chr7	26500000	27000000	0.237678
Chr7	27000000	27500000	0.1958
Chr7	27500000	28000000	0.209336
Chr7	28000000	28500000	0.242518
Chr7	28500000	29000000	0.233922
Chr7	29000000	29500000	0.250298
Chr7	29500000	30000000	0.222534
Chr7	30000000	30500000	0.244968
Chr7	30500000	31000000	0.231688
Chr7	31000000	31500000	0.220018
Chr7	31500000	32000000	0.221096
Chr7	32000000	32500000	0.240946
Chr7	32500000	33000000	0.275876
Chr7	33000000	33500000	0.262962
Chr7	33500000	34000000	0.27911
Chr7	34000000	34500000	0.245264
Chr7	34500000	35000000	0.194442
Chr7	35000000	35500000	0.18478
Chr7	35500000	36000000	0.257264
Chr7	36000000	36500000	0.270524
Chr7	36500000	37000000	0.211566
Chr7	37000000	37500000	0.24247
Chr7	37500000	38000000	0.240038
Chr7	38000000	38500000	0.291804
Chr7	38500000	39000000	0.223364
Chr7	39000000	39500000	0.274822
Chr7	39500000	40000000	0.238274
Chr7	40000000	40500000	0.285936
Chr7	40500000	41000000	0.268246
Chr7	41000000	41500000	0.208702
Chr7	41500000	42000000	0.162596
Chr7	42000000	42500000	0.24003
Chr7	42500000	43000000	0.186836
Chr7	43000000	43500000	0.16945
Chr7	43500000	44000000	0.183514
Chr7	44000000	44500000	0.210882
Chr7	44500000	45000000	0.225384
Chr7	45000000	45500000	0.226578
Chr7	45500000	46000000	0.132314
Chr7	46000000	46500000	0.168662
Chr7	46500000	47000000	0.182248
Chr7	47000000	47500000	0.133128
Chr7	47500000	48000000	0.189538
Chr7	48000000	48500000	0.126482
Chr7	48500000	49000000	0.158084
Chr7	49000000	49500000	0.110314
Chr7	49500000	49557166	0.810324
Chr8	0	500000	0.290222
Chr8	500000	1000000	0.251936
Chr8	1000000	1500000	0.241954
Chr8	1500000	2000000	0.284686
Chr8	2000000	2500000	0.20377
Chr8	2500000	3000000	0.28989
Chr8	3000000	3500000	0.248618
Chr8	3500000	4000000	0.277828
Chr8	4000000	4500000	0.342504
Chr8	4500000	5000000	0.221728
Chr8	5000000	5500000	0.26774
Chr8	5500000	6000000	0.267376
Chr8	6000000	6500000	0.249342
Chr8	6500000	7000000	0.2845
Chr8	7000000	7500000	0.3039
Chr8	7500000	8000000	0.332408
Chr8	8000000	8500000	0.308334
Chr8	8500000	9000000	0.286948
Chr8	9000000	9500000	0.26658
Chr8	9500000	10000000	0.270592
Chr8	10000000	10500000	0.29619
Chr8	10500000	11000000	0.295022
Chr8	11000000	11500000	0.28548
Chr8	11500000	12000000	0.28819
Chr8	12000000	12500000	0.287552
Chr8	12500000	13000000	0.359998
Chr8	13000000	13500000	0.271208
Chr8	13500000	14000000	0.255388
Chr8	14000000	14500000	0.235798
Chr8	14500000	15000000	0.27403
Chr8	15000000	15500000	0.33239
Chr8	15500000	16000000	0.273582
Chr8	16000000	16500000	0.237568
Chr8	16500000	17000000	0.24384
Chr8	17000000	17500000	0.293268
Chr8	17500000	18000000	0.250212
Chr8	18000000	18500000	0.265702
Chr8	18500000	19000000	0.277112
Chr8	19000000	19500000	0.298288
Chr8	19500000	20000000	0.263778
Chr8	20000000	20500000	0.252298
Chr8	20500000	21000000	0.205944
Chr8	21000000	21500000	0.25479
Chr8	21500000	22000000	0.239126
Chr8	22000000	22500000	0.2463
Chr8	22500000	23000000	0.253706
Chr8	23000000	23500000	0.263588
Chr8	23500000	24000000	0.31425
Chr8	24000000	24500000	0.24114
Chr8	24500000	25000000	0.243822
Chr8	25000000	25500000	0.249852
Chr8	25500000	26000000	0.237268
Chr8	26000000	26500000	0.181588
Chr8	26500000	27000000	0.142392
Chr8	27000000	27500000	0.16517
Chr8	27500000	28000000	0.200718
Chr8	28000000	28500000	0.214264
Chr8	28500000	29000000	0.243536
Chr8	29000000	29500000	0.244968
Chr8	29500000	30000000	0.210808
Chr8	30000000	30500000	0.215646
Chr8	30500000	31000000	0.235666
Chr8	31000000	31500000	0.25156
Chr8	31500000	32000000	0.235462
Chr8	32000000	32500000	0.243676
Chr8	32500000	33000000	0.24329
Chr8	33000000	33500000	0.209164
Chr8	33500000	34000000	0.189836
Chr8	34000000	34500000	0.26669
Chr8	34500000	35000000	0.265982
Chr8	35000000	35500000	0.257372
Chr8	35500000	36000000	0.24999
Chr8	36000000	36500000	0.304428
Chr8	36500000	37000000	0.234368
Chr8	37000000	37500000	0.2424
Chr8	37500000	38000000	0.257548
Chr8	38000000	38500000	0.269978
Chr8	38500000	39000000	0.31687
Chr8	39000000	39500000	0.294438
Chr8	39500000	40000000	0.312774
Chr8	40000000	40500000	0.261656
Chr8	40500000	41000000	0.294892
Chr8	41000000	41500000	0.29647
Chr8	41500000	42000000	0.26467
Chr8	42000000	42500000	0.216762
Chr8	42500000	43000000	0.250464
Chr8	43000000	43500000	0.219448
Chr8	43500000	44000000	0.206984
Chr8	44000000	44500000	0.172586
Chr8	44500000	45000000	0.159576
Chr8	45000000	45500000	0.161484
Chr8	45500000	46000000	0.220396
Chr8	46000000	46500000	0.231342
Chr8	46500000	47000000	0.221024
Chr8	47000000	47500000	0.250902
Chr8	47500000	47925607	0.285063
Chr9	0	500000	0.117732
Chr9	500000	1000000	0.088658
Chr9	1000000	1500000	0.115396
Chr9	1500000	2000000	0.105688
Chr9	2000000	2500000	0.11451
Chr9	2500000	3000000	0.197774
Chr9	3000000	3500000	0.11171
Chr9	3500000	4000000	0.188836
Chr9	4000000	4500000	0.214274
Chr9	4500000	5000000	0.103248
Chr9	5000000	5500000	0.11091
Chr9	5500000	6000000	0.123776
Chr9	6000000	6500000	0.112992
Chr9	6500000	7000000	0.143678
Chr9	7000000	7500000	0.140478
Chr9	7500000	8000000	0.178724
Chr9	8000000	8500000	0.216806
Chr9	8500000	9000000	0.18202
Chr9	9000000	9500000	0.140154
Chr9	9500000	10000000	0.154218
Chr9	10000000	10500000	0.189096
Chr9	10500000	11000000	0.14899
Chr9	11000000	11500000	0.217106
Chr9	11500000	12000000	0.146322
Chr9	12000000	12500000	0.273654
Chr9	12500000	13000000	0.171674
Chr9	13000000	13500000	0.245172
Chr9	13500000	14000000	0.202118
Chr9	14000000	14500000	0.262378
Chr9	14500000	15000000	0.271886
Chr9	15000000	15500000	0.29032
Chr9	15500000	16000000	0.195332
Chr9	16000000	16500000	0.231508
Chr9	16500000	17000000	0.322064
Chr9	17000000	17500000	0.2021
Chr9	17500000	18000000	0.251554
Chr9	18000000	18500000	0.297248
Chr9	18500000	19000000	0.265526
Chr9	19000000	19500000	0.25397
Chr9	19500000	20000000	0.229096
Chr9	20000000	20500000	0.21242
Chr9	20500000	21000000	0.239936
Chr9	21000000	21500000	0.28798
Chr9	21500000	22000000	0.254954
Chr9	22000000	22500000	0.2544
Chr9	22500000	23000000	0.25526
Chr9	23000000	23500000	0.279262
Chr9	23500000	24000000	0.237262
Chr9	24000000	24500000	0.21649
Chr9	24500000	25000000	0.26293
Chr9	25000000	25500000	0.238602
Chr9	25500000	26000000	0.249942
Chr9	26000000	26500000	0.30503
Chr9	26500000	27000000	0.245764
Chr9	27000000	27500000	0.256776
Chr9	27500000	28000000	0.22839
Chr9	28000000	28500000	0.22976
Chr9	28500000	29000000	0.271516
Chr9	29000000	29500000	0.195888
Chr9	29500000	30000000	0.220714
Chr9	30000000	30500000	0.225306
Chr9	30500000	31000000	0.201356
Chr9	31000000	31500000	0.23754
Chr9	31500000	32000000	0.227814
Chr9	32000000	32500000	0.245902
Chr9	32500000	33000000	0.217182
Chr9	33000000	33500000	0.302678
Chr9	33500000	34000000	0.2651
Chr9	34000000	34500000	0.114152
Chr9	34500000	35000000	0.223498
Chr9	35000000	35500000	0.195268
Chr9	35500000	36000000	0.263062
Chr9	36000000	36500000	0.231754
Chr9	36500000	37000000	0.291506
Chr9	37000000	37500000	0.197248
Chr9	37500000	38000000	0.285844
Chr9	38000000	38500000	0.263888
Chr9	38500000	39000000	0.250546
Chr9	39000000	39500000	0.222058
Chr9	39500000	40000000	0.232854
Chr9	40000000	40500000	0.279322
Chr9	40500000	41000000	0.286134
Chr9	41000000	41500000	0.276232
Chr9	41500000	42000000	0.23405
Chr9	42000000	42109816	0.243771

## Sheet: Fig 1 Source 8
Fig. 1, Source 8: This is a table for the Copia elements content in 500kb bins on the circos plot.
Chr1	0	500000	0.04154
Chr1	500000	1000000	0.0251
Chr1	1000000	1500000	0.061652
Chr1	1500000	2000000	0.051168
Chr1	2000000	2500000	0.040136
Chr1	2500000	3000000	0.08965
Chr1	3000000	3500000	0.027126
Chr1	3500000	4000000	0.062972
Chr1	4000000	4500000	0.09173
Chr1	4500000	5000000	0.071722
Chr1	5000000	5500000	0.060902
Chr1	5500000	6000000	0.05773
Chr1	6000000	6500000	0.078062
Chr1	6500000	7000000	0.102664
Chr1	7000000	7500000	0.098754
Chr1	7500000	8000000	0.156004
Chr1	8000000	8500000	0.122586
Chr1	8500000	9000000	0.17088
Chr1	9000000	9500000	0.156718
Chr1	9500000	10000000	0.164602
Chr1	10000000	10500000	0.057784
Chr1	10500000	11000000	0.100766
Chr1	11000000	11500000	0.115702
Chr1	11500000	12000000	0.085818
Chr1	12000000	12500000	0.051756
Chr1	12500000	13000000	0.035118
Chr1	13000000	13500000	0.071618
Chr1	13500000	14000000	0.082338
Chr1	14000000	14500000	0.047506
Chr1	14500000	15000000	0.05575
Chr1	15000000	15500000	0.059288
Chr1	15500000	16000000	0.173158
Chr1	16000000	16500000	0.139586
Chr1	16500000	17000000	0.097952
Chr1	17000000	17500000	0.119136
Chr1	17500000	18000000	0.103308
Chr1	18000000	18500000	0.152084
Chr1	18500000	19000000	0.137784
Chr1	19000000	19500000	0.134982
Chr1	19500000	20000000	0.130874
Chr1	20000000	20500000	0.17206
Chr1	20500000	21000000	0.206354
Chr1	21000000	21500000	0.126554
Chr1	21500000	22000000	0.149526
Chr1	22000000	22500000	0.12512
Chr1	22500000	23000000	0.157922
Chr1	23000000	23500000	0.1563
Chr1	23500000	24000000	0.109862
Chr1	24000000	24500000	0.20032
Chr1	24500000	25000000	0.225668
Chr1	25000000	25500000	0.2096
Chr1	25500000	26000000	0.133336
Chr1	26000000	26500000	0.187034
Chr1	26500000	27000000	0.150286
Chr1	27000000	27500000	0.166804
Chr1	27500000	28000000	0.11379
Chr1	28000000	28500000	0.19393
Chr1	28500000	29000000	0.23404
Chr1	29000000	29500000	0.180508
Chr1	29500000	30000000	0.173258
Chr1	30000000	30500000	0.18416
Chr1	30500000	31000000	0.200734
Chr1	31000000	31500000	0.167216
Chr1	31500000	32000000	0.196896
Chr1	32000000	32500000	0.149044
Chr1	32500000	33000000	0.127572
Chr1	33000000	33500000	0.246562
Chr1	33500000	34000000	0.257022
Chr1	34000000	34500000	0.119676
Chr1	34500000	35000000	0.070316
Chr1	35000000	35500000	0.22323
Chr1	35500000	36000000	0.111478
Chr1	36000000	36500000	0.18316
Chr1	36500000	37000000	0.134652
Chr1	37000000	37500000	0.16368
Chr1	37500000	38000000	0.117366
Chr1	38000000	38500000	0.171246
Chr1	38500000	39000000	0.148104
Chr1	39000000	39500000	0.188002
Chr1	39500000	40000000	0.171196
Chr1	40000000	40500000	0.201058
Chr1	40500000	41000000	0.153092
Chr1	41000000	41500000	0.126806
Chr1	41500000	42000000	0.125568
Chr1	42000000	42500000	0.09159
Chr1	42500000	43000000	0.12664
Chr1	43000000	43500000	0.168008
Chr1	43500000	44000000	0.105278
Chr1	44000000	44500000	0.122972
Chr1	44500000	45000000	0.141214
Chr1	45000000	45500000	0.115188
Chr1	45500000	46000000	0.153814
Chr1	46000000	46500000	0.135148
Chr1	46500000	47000000	0.216808
Chr1	47000000	47500000	0.092038
Chr1	47500000	48000000	0.106546
Chr1	48000000	48500000	0.148352
Chr1	48500000	49000000	0.157126
Chr1	49000000	49500000	0.057242
Chr1	49500000	50000000	0.110742
Chr1	50000000	50500000	0.183636
Chr1	50500000	51000000	0.07042
Chr1	51000000	51500000	0.112376
Chr1	51500000	52000000	0.108576
Chr1	52000000	52500000	0.157156
Chr1	52500000	53000000	0.115126
Chr1	53000000	53500000	0.097618
Chr1	53500000	54000000	0.145316
Chr1	54000000	54500000	0.061838
Chr1	54500000	55000000	0.116058
Chr1	55000000	55500000	0.082312
Chr1	55500000	56000000	0.112476
Chr1	56000000	56500000	0.143264
Chr1	56500000	57000000	0.096942
Chr1	57000000	57500000	0.099708
Chr1	57500000	58000000	0.189034
Chr1	58000000	58500000	0.063496
Chr1	58500000	59000000	0.137096
Chr1	59000000	59500000	0.087516
Chr1	59500000	60000000	0.087358
Chr1	60000000	60500000	0.117148
Chr1	60500000	61000000	0.100254
Chr1	61000000	61500000	0.078386
Chr1	61500000	62000000	0.087616
Chr1	62000000	62500000	0.100962
Chr1	62500000	63000000	0.037084
Chr1	63000000	63500000	0.053854
Chr1	63500000	64000000	0.025892
Chr1	64000000	64500000	0.10902
Chr1	64500000	65000000	0.077712
Chr1	65000000	65500000	0.038774
Chr1	65500000	66000000	0.045492
Chr1	66000000	66500000	0.026494
Chr1	66500000	67000000	0.04956
Chr1	67000000	67500000	0.10219
Chr1	67500000	68000000	0.070338
Chr1	68000000	68500000	0.06406
Chr1	68500000	69000000	0.028432
Chr1	69000000	69500000	0.091124
Chr1	69500000	70000000	0.059358
Chr1	70000000	70500000	0.033482
Chr1	70500000	70926600	0.0277309
Chr2	0	500000	0.023452
Chr2	500000	1000000	0.00245
Chr2	1000000	1500000	0.049314
Chr2	1500000	2000000	0.050592
Chr2	2000000	2500000	0.043308
Chr2	2500000	3000000	0.051304
Chr2	3000000	3500000	0.080554
Chr2	3500000	4000000	0.058124
Chr2	4000000	4500000	0.09839
Chr2	4500000	5000000	0.030636
Chr2	5000000	5500000	0.026402
Chr2	5500000	6000000	0.054658
Chr2	6000000	6500000	0.039954
Chr2	6500000	7000000	0.071052
Chr2	7000000	7500000	0.048824
Chr2	7500000	8000000	0.020456
Chr2	8000000	8500000	0.0176
Chr2	8500000	9000000	0.058236
Chr2	9000000	9500000	0.083264
Chr2	9500000	10000000	0.049334
Chr2	10000000	10500000	0.066266
Chr2	10500000	11000000	0.058934
Chr2	11000000	11500000	0.04621
Chr2	11500000	12000000	0.093678
Chr2	12000000	12500000	0.016534
Chr2	12500000	13000000	0.078408
Chr2	13000000	13500000	0.066974
Chr2	13500000	14000000	0.0885
Chr2	14000000	14500000	0.053168
Chr2	14500000	15000000	0.104722
Chr2	15000000	15500000	0.0949
Chr2	15500000	16000000	0.119086
Chr2	16000000	16500000	0.12279
Chr2	16500000	17000000	0.163802
Chr2	17000000	17500000	0.058192
Chr2	17500000	18000000	0.110274
Chr2	18000000	18500000	0.127034
Chr2	18500000	19000000	0.13698
Chr2	19000000	19500000	0.117386
Chr2	19500000	20000000	0.109024
Chr2	20000000	20500000	0.145506
Chr2	20500000	21000000	0.13643
Chr2	21000000	21500000	0.097246
Chr2	21500000	22000000	0.115654
Chr2	22000000	22500000	0.081682
Chr2	22500000	23000000	0.13531
Chr2	23000000	23500000	0.117616
Chr2	23500000	24000000	0.182664
Chr2	24000000	24500000	0.106512
Chr2	24500000	25000000	0.146342
Chr2	25000000	25500000	0.098978
Chr2	25500000	26000000	0.107448
Chr2	26000000	26500000	0.152332
Chr2	26500000	27000000	0.207932
Chr2	27000000	27500000	0.132874
Chr2	27500000	28000000	0.10366
Chr2	28000000	28500000	0.191662
Chr2	28500000	29000000	0.23811
Chr2	29000000	29500000	0.236226
Chr2	29500000	30000000	0.10625
Chr2	30000000	30500000	0.17602
Chr2	30500000	31000000	0.21491
Chr2	31000000	31500000	0.209616
Chr2	31500000	32000000	0.20127
Chr2	32000000	32500000	0.173376
Chr2	32500000	33000000	0.231286
Chr2	33000000	33500000	0.118192
Chr2	33500000	34000000	0.118852
Chr2	34000000	34500000	0.120752
Chr2	34500000	35000000	0.14099
Chr2	35000000	35500000	0.154418
Chr2	35500000	36000000	0.193438
Chr2	36000000	36500000	0.156316
Chr2	36500000	37000000	0.172558
Chr2	37000000	37500000	0.175488
Chr2	37500000	38000000	0.21019
Chr2	38000000	38500000	0.206106
Chr2	38500000	39000000	0.165358
Chr2	39000000	39500000	0.142796
Chr2	39500000	40000000	0.19449
Chr2	40000000	40500000	0.155082
Chr2	40500000	41000000	0.123514
Chr2	41000000	41500000	0.18432
Chr2	41500000	42000000	0.200354
Chr2	42000000	42500000	0.159642
Chr2	42500000	43000000	0.201276
Chr2	43000000	43500000	0.104612
Chr2	43500000	44000000	0.136882
Chr2	44000000	44500000	0.077394
Chr2	44500000	45000000	0.174522
Chr2	45000000	45500000	0.148528
Chr2	45500000	46000000	0.152084
Chr2	46000000	46500000	0.127588
Chr2	46500000	47000000	0.128454
Chr2	47000000	47500000	0.153634
Chr2	47500000	48000000	0.153266
Chr2	48000000	48500000	0.11611
Chr2	48500000	49000000	0.078746
Chr2	49000000	49500000	0.15522
Chr2	49500000	50000000	0.17235
Chr2	50000000	50500000	0.130602
Chr2	50500000	51000000	0.17234
Chr2	51000000	51500000	0.128682
Chr2	51500000	52000000	0.095578
Chr2	52000000	52500000	0.149552
Chr2	52500000	53000000	0.118776
Chr2	53000000	53500000	0.049488
Chr2	53500000	54000000	0.091422
Chr2	54000000	54500000	0.046838
Chr2	54500000	55000000	0.03604
Chr2	55000000	55500000	0.062156
Chr2	55500000	56000000	0.070988
Chr2	56000000	56500000	0.062422
Chr2	56500000	57000000	0.091544
Chr2	57000000	57500000	0.039584
Chr2	57500000	58000000	0.068532
Chr2	58000000	58500000	0.052784
Chr2	58500000	59000000	0.034866
Chr2	59000000	59500000	0.040392
Chr2	59500000	60000000	0.038044
Chr2	60000000	60500000	0.05108
Chr2	60500000	61000000	0.03602
Chr2	61000000	61500000	0.030004
Chr2	61500000	62000000	0.036496
Chr2	62000000	62500000	0.011372
Chr2	62500000	63000000	0.029152
Chr2	63000000	63500000	0.040134
Chr2	63500000	63765960	0.0824823
Chr3	0	500000	0.042678
Chr3	500000	1000000	0.027888
Chr3	1000000	1500000	0.053026
Chr3	1500000	2000000	0.028334
Chr3	2000000	2500000	0.055384
Chr3	2500000	3000000	0.048546
Chr3	3000000	3500000	0.051944
Chr3	3500000	4000000	0.078172
Chr3	4000000	4500000	0.037988
Chr3	4500000	5000000	0.065586
Chr3	5000000	5500000	0.039234
Chr3	5500000	6000000	0.064484
Chr3	6000000	6500000	0.132372
Chr3	6500000	7000000	0.086536
Chr3	7000000	7500000	0.099692
Chr3	7500000	8000000	0.094698
Chr3	8000000	8500000	0.12605
Chr3	8500000	9000000	0.157068
Chr3	9000000	9500000	0.245902
Chr3	9500000	10000000	0.118566
Chr3	10000000	10500000	0.141326
Chr3	10500000	11000000	0.132704
Chr3	11000000	11500000	0.160404
Chr3	11500000	12000000	0.110744
Chr3	12000000	12500000	0.165278
Chr3	12500000	13000000	0.181354
Chr3	13000000	13500000	0.14575
Chr3	13500000	14000000	0.127444
Chr3	14000000	14500000	0.138148
Chr3	14500000	15000000	0.180416
Chr3	15000000	15500000	0.186146
Chr3	15500000	16000000	0.107852
Chr3	16000000	16500000	0.19695
Chr3	16500000	17000000	0.07639
Chr3	17000000	17500000	0.111318
Chr3	17500000	18000000	0.122346
Chr3	18000000	18500000	0.111602
Chr3	18500000	19000000	0.16682
Chr3	19000000	19500000	0.188528
Chr3	19500000	20000000	0.161606
Chr3	20000000	20500000	0.196912
Chr3	20500000	21000000	0.206278
Chr3	21000000	21500000	0.176838
Chr3	21500000	22000000	0.239616
Chr3	22000000	22500000	0.201276
Chr3	22500000	23000000	0.16481
Chr3	23000000	23500000	0.159898
Chr3	23500000	24000000	0.121176
Chr3	24000000	24500000	0.14405
Chr3	24500000	25000000	0.202226
Chr3	25000000	25500000	0.134578
Chr3	25500000	26000000	0.131738
Chr3	26000000	26500000	0.152006
Chr3	26500000	27000000	0.098868
Chr3	27000000	27500000	0.100038
Chr3	27500000	28000000	0.14811
Chr3	28000000	28500000	0.131656
Chr3	28500000	29000000	0.11357
Chr3	29000000	29500000	0.156038
Chr3	29500000	30000000	0.243476
Chr3	30000000	30500000	0.156068
Chr3	30500000	31000000	0.159186
Chr3	31000000	31500000	0.096254
Chr3	31500000	32000000	0.10142
Chr3	32000000	32500000	0.181886
Chr3	32500000	33000000	0.174128
Chr3	33000000	33500000	0.14365
Chr3	33500000	34000000	0.153622
Chr3	34000000	34500000	0.220626
Chr3	34500000	35000000	0.152212
Chr3	35000000	35500000	0.142084
Chr3	35500000	36000000	0.151468
Chr3	36000000	36500000	0.17333
Chr3	36500000	37000000	0.209062
Chr3	37000000	37500000	0.173146
Chr3	37500000	38000000	0.16704
Chr3	38000000	38500000	0.19543
Chr3	38500000	39000000	0.214794
Chr3	39000000	39500000	0.187638
Chr3	39500000	40000000	0.210214
Chr3	40000000	40500000	0.103936
Chr3	40500000	41000000	0.145674
Chr3	41000000	41500000	0.132348
Chr3	41500000	42000000	0.157888
Chr3	42000000	42500000	0.140214
Chr3	42500000	43000000	0.16098
Chr3	43000000	43500000	0.13057
Chr3	43500000	44000000	0.131014
Chr3	44000000	44500000	0.116558
Chr3	44500000	45000000	0.139136
Chr3	45000000	45500000	0.087008
Chr3	45500000	46000000	0.146234
Chr3	46000000	46500000	0.068154
Chr3	46500000	47000000	0.122218
Chr3	47000000	47500000	0.11915
Chr3	47500000	48000000	0.067556
Chr3	48000000	48500000	0.092238
Chr3	48500000	49000000	0.105042
Chr3	49000000	49500000	0.139778
Chr3	49500000	50000000	0.094726
Chr3	50000000	50500000	0.08462
Chr3	50500000	51000000	0.042708
Chr3	51000000	51500000	0.052628
Chr3	51500000	52000000	0.060326
Chr3	52000000	52500000	0.057696
Chr3	52500000	53000000	0.086304
Chr3	53000000	53500000	0.049892
Chr3	53500000	54000000	0.069874
Chr3	54000000	54500000	0.036948
Chr3	54500000	55000000	0.042356
Chr3	55000000	55500000	0.040244
Chr3	55500000	56000000	0.059344
Chr3	56000000	56500000	0.06126
Chr3	56500000	57000000	0.050244
Chr3	57000000	57500000	0.048608
Chr3	57500000	58000000	0.057744
Chr3	58000000	58500000	0.09779
Chr3	58500000	59000000	0.04839
Chr3	59000000	59500000	0.022464
Chr3	59500000	60000000	0.029278
Chr3	60000000	60500000	0.029418
Chr3	60500000	61000000	0.067072
Chr3	61000000	61500000	0.05466
Chr3	61500000	62000000	0.010026
Chr3	62000000	62500000	0.050344
Chr3	62500000	63000000	0.042894
Chr3	63000000	63500000	0.067438
Chr3	63500000	63742515	0.0736779
Chr4	0	500000	0.049278
Chr4	500000	1000000	0.017542
Chr4	1000000	1500000	0.006138
Chr4	1500000	2000000	0.055328
Chr4	2000000	2500000	0.019664
Chr4	2500000	3000000	0.067286
Chr4	3000000	3500000	0.035266
Chr4	3500000	4000000	0.021584
Chr4	4000000	4500000	0.04284
Chr4	4500000	5000000	0.073452
Chr4	5000000	5500000	0.052766
Chr4	5500000	6000000	0.150954
Chr4	6000000	6500000	0.13815
Chr4	6500000	7000000	0.102354
Chr4	7000000	7500000	0.11785
Chr4	7500000	8000000	0.115036
Chr4	8000000	8500000	0.103152
Chr4	8500000	9000000	0.133396
Chr4	9000000	9500000	0.153132
Chr4	9500000	10000000	0.074528
Chr4	10000000	10500000	0.086812
Chr4	10500000	11000000	0.125082
Chr4	11000000	11500000	0.11578
Chr4	11500000	12000000	0.138288
Chr4	12000000	12500000	0.163574
Chr4	12500000	13000000	0.066818
Chr4	13000000	13500000	0.231066
Chr4	13500000	14000000	0.09171
Chr4	14000000	14500000	0.116238
Chr4	14500000	15000000	0.110178
Chr4	15000000	15500000	0.1953
Chr4	15500000	16000000	0.234712
Chr4	16000000	16500000	0.12534
Chr4	16500000	17000000	0.139444
Chr4	17000000	17500000	0.164602
Chr4	17500000	18000000	0.180686
Chr4	18000000	18500000	0.24347
Chr4	18500000	19000000	0.179944
Chr4	19000000	19500000	0.155078
Chr4	19500000	20000000	0.140962
Chr4	20000000	20500000	0.191668
Chr4	20500000	21000000	0.179432
Chr4	21000000	21500000	0.16166
Chr4	21500000	22000000	0.151314
Chr4	22000000	22500000	0.160892
Chr4	22500000	23000000	0.169714
Chr4	23000000	23500000	0.189442
Chr4	23500000	24000000	0.230714
Chr4	24000000	24500000	0.176826
Chr4	24500000	25000000	0.165616
Chr4	25000000	25500000	0.181306
Chr4	25500000	26000000	0.179214
Chr4	26000000	26500000	0.172854
Chr4	26500000	27000000	0.162002
Chr4	27000000	27500000	0.13981
Chr4	27500000	28000000	0.1522
Chr4	28000000	28500000	0.060082
Chr4	28500000	29000000	0.24025
Chr4	29000000	29500000	0.1771
Chr4	29500000	30000000	0.158972
Chr4	30000000	30500000	0.190114
Chr4	30500000	31000000	0.159096
Chr4	31000000	31500000	0.124626
Chr4	31500000	32000000	0.130676
Chr4	32000000	32500000	0.174362
Chr4	32500000	33000000	0.131422
Chr4	33000000	33500000	0.195246
Chr4	33500000	34000000	0.09704
Chr4	34000000	34500000	0.150588
Chr4	34500000	35000000	0.160292
Chr4	35000000	35500000	0.11263
Chr4	35500000	36000000	0.20241
Chr4	36000000	36500000	0.202248
Chr4	36500000	37000000	0.20857
Chr4	37000000	37500000	0.062164
Chr4	37500000	38000000	0.164428
Chr4	38000000	38500000	0.05123
Chr4	38500000	39000000	0.22443
Chr4	39000000	39500000	0.132226
Chr4	39500000	40000000	0.080736
Chr4	40000000	40500000	0.278514
Chr4	40500000	41000000	0.12767
Chr4	41000000	41500000	0.103312
Chr4	41500000	42000000	0.12152
Chr4	42000000	42500000	0.170756
Chr4	42500000	43000000	0.157522
Chr4	43000000	43500000	0.142692
Chr4	43500000	44000000	0.204896
Chr4	44000000	44500000	0.205016
Chr4	44500000	45000000	0.133024
Chr4	45000000	45500000	0.139546
Chr4	45500000	46000000	0.090258
Chr4	46000000	46500000	0.118256
Chr4	46500000	47000000	0.085814
Chr4	47000000	47500000	0.044418
Chr4	47500000	48000000	0.077196
Chr4	48000000	48500000	0.112778
Chr4	48500000	49000000	0.060622
Chr4	49000000	49500000	0.087924
Chr4	49500000	50000000	0.102732
Chr4	50000000	50500000	0.0926
Chr4	50500000	51000000	0.064502
Chr4	51000000	51500000	0.042688
Chr4	51500000	52000000	0.053724
Chr4	52000000	52500000	0.04145
Chr4	52500000	53000000	0.069306
Chr4	53000000	53500000	0.037164
Chr4	53500000	54000000	0.061102
Chr4	54000000	54500000	0.086008
Chr4	54500000	55000000	0.081546
Chr4	55000000	55500000	0.008862
Chr4	55500000	56000000	0.063128
Chr4	56000000	56500000	0.001864
Chr4	56500000	57000000	0.037976
Chr4	57000000	57500000	0.028908
Chr4	57500000	58000000	0.030276
Chr4	58000000	58500000	0.03926
Chr4	58500000	59000000	0.030632
Chr4	59000000	59500000	0.002642
Chr4	59500000	60000000	0.03342
Chr4	60000000	60500000	0.032004
Chr4	60500000	61000000	0.08364
Chr4	61000000	61313307	0.0372765
Chr5	0	500000	0.035402
Chr5	500000	1000000	0.100448
Chr5	1000000	1500000	0.057334
Chr5	1500000	2000000	0.025666
Chr5	2000000	2500000	0.01642
Chr5	2500000	3000000	0.076246
Chr5	3000000	3500000	0.02631
Chr5	3500000	4000000	0.061954
Chr5	4000000	4500000	0.035738
Chr5	4500000	5000000	0.084052
Chr5	5000000	5500000	0.050252
Chr5	5500000	6000000	0.03591
Chr5	6000000	6500000	0.043902
Chr5	6500000	7000000	0.095638
Chr5	7000000	7500000	0.049288
Chr5	7500000	8000000	0.086856
Chr5	8000000	8500000	0.046448
Chr5	8500000	9000000	0.039216
Chr5	9000000	9500000	0.064762
Chr5	9500000	10000000	0.109122
Chr5	10000000	10500000	0.144282
Chr5	10500000	11000000	0.049962
Chr5	11000000	11500000	0.134612
Chr5	11500000	12000000	0.058542
Chr5	12000000	12500000	0.13722
Chr5	12500000	13000000	0.099792
Chr5	13000000	13500000	0.072914
Chr5	13500000	14000000	0.093768
Chr5	14000000	14500000	0.133194
Chr5	14500000	15000000	0.114198
Chr5	15000000	15500000	0.10616
Chr5	15500000	16000000	0.106022
Chr5	16000000	16500000	0.082622
Chr5	16500000	17000000	0.124212
Chr5	17000000	17500000	0.155438
Chr5	17500000	18000000	0.139902
Chr5	18000000	18500000	0.144628
Chr5	18500000	19000000	0.141792
Chr5	19000000	19500000	0.178088
Chr5	19500000	20000000	0.113228
Chr5	20000000	20500000	0.082394
Chr5	20500000	21000000	0.133242
Chr5	21000000	21500000	0.200094
Chr5	21500000	22000000	0.168734
Chr5	22000000	22500000	0.163302
Chr5	22500000	23000000	0.195874
Chr5	23000000	23500000	0.170398
Chr5	23500000	24000000	0.139134
Chr5	24000000	24500000	0.178466
Chr5	24500000	25000000	0.2245
Chr5	25000000	25500000	0.153724
Chr5	25500000	26000000	0.151798
Chr5	26000000	26500000	0.20851
Chr5	26500000	27000000	0.094628
Chr5	27000000	27500000	0.226792
Chr5	27500000	28000000	0.14578
Chr5	28000000	28500000	0.292116
Chr5	28500000	29000000	0.225912
Chr5	29000000	29500000	0.16063
Chr5	29500000	30000000	0.178116
Chr5	30000000	30500000	0.15726
Chr5	30500000	31000000	0.157278
Chr5	31000000	31500000	0.199664
Chr5	31500000	32000000	0.207502
Chr5	32000000	32500000	0.162882
Chr5	32500000	33000000	0.156128
Chr5	33000000	33500000	0.241784
Chr5	33500000	34000000	0.123426
Chr5	34000000	34500000	0.18117
Chr5	34500000	35000000	0.142642
Chr5	35000000	35500000	0.127178
Chr5	35500000	36000000	0.181312
Chr5	36000000	36500000	0.130404
Chr5	36500000	37000000	0.139292
Chr5	37000000	37500000	0.161304
Chr5	37500000	38000000	0.138738
Chr5	38000000	38500000	0.169244
Chr5	38500000	39000000	0.216698
Chr5	39000000	39500000	0.216072
Chr5	39500000	40000000	0.174374
Chr5	40000000	40500000	0.132618
Chr5	40500000	41000000	0.13755
Chr5	41000000	41500000	0.091114
Chr5	41500000	42000000	0.102884
Chr5	42000000	42500000	0.105726
Chr5	42500000	43000000	0.127038
Chr5	43000000	43500000	0.199788
Chr5	43500000	44000000	0.152766
Chr5	44000000	44500000	0.140806
Chr5	44500000	45000000	0.171528
Chr5	45000000	45500000	0.050098
Chr5	45500000	46000000	0.082426
Chr5	46000000	46500000	0.119896
Chr5	46500000	47000000	0.114984
Chr5	47000000	47500000	0.091284
Chr5	47500000	48000000	0.06287
Chr5	48000000	48500000	0.080308
Chr5	48500000	49000000	0.055488
Chr5	49000000	49500000	0.120364
Chr5	49500000	50000000	0.059612
Chr5	50000000	50500000	0.092532
Chr5	50500000	51000000	0.081652
Chr5	51000000	51500000	0.1053
Chr5	51500000	52000000	0.060158
Chr5	52000000	52500000	0.05425
Chr5	52500000	53000000	0.03562
Chr5	53000000	53500000	0.057246
Chr5	53500000	54000000	0.050404
Chr5	54000000	54500000	0.06499
Chr5	54500000	55000000	0.037686
Chr5	55000000	55500000	0.032656
Chr5	55500000	56000000	0.049846
Chr5	56000000	56500000	0.075484
Chr5	56500000	57000000	0.004478
Chr5	57000000	57376714	0.0795909
Chr6	0	500000	0.096348
Chr6	500000	1000000	0.052712
Chr6	1000000	1500000	0.046028
Chr6	1500000	2000000	0.13589
Chr6	2000000	2500000	0.098236
Chr6	2500000	3000000	0.083822
Chr6	3000000	3500000	0.02605
Chr6	3500000	4000000	0.07478
Chr6	4000000	4500000	0.054564
Chr6	4500000	5000000	0.072398
Chr6	5000000	5500000	0.087782
Chr6	5500000	6000000	0.100124
Chr6	6000000	6500000	0.075694
Chr6	6500000	7000000	0.160208
Chr6	7000000	7500000	0.130956
Chr6	7500000	8000000	0.0447
Chr6	8000000	8500000	0.084766
Chr6	8500000	9000000	0.116526
Chr6	9000000	9500000	0.080594
Chr6	9500000	10000000	0.13005
Chr6	10000000	10500000	0.09175
Chr6	10500000	11000000	0.071812
Chr6	11000000	11500000	0.113984
Chr6	11500000	12000000	0.15591
Chr6	12000000	12500000	0.178384
Chr6	12500000	13000000	0.127734
Chr6	13000000	13500000	0.199554
Chr6	13500000	14000000	0.11305
Chr6	14000000	14500000	0.150166
Chr6	14500000	15000000	0.131454
Chr6	15000000	15500000	0.259876
Chr6	15500000	16000000	0.133306
Chr6	16000000	16500000	0.218822
Chr6	16500000	17000000	0.174824
Chr6	17000000	17500000	0.220334
Chr6	17500000	18000000	0.101664
Chr6	18000000	18500000	0.145404
Chr6	18500000	19000000	0.251238
Chr6	19000000	19500000	0.234144
Chr6	19500000	20000000	0.154714
Chr6	20000000	20500000	0.2581
Chr6	20500000	21000000	0.12706
Chr6	21000000	21500000	0.174272
Chr6	21500000	22000000	0.140094
Chr6	22000000	22500000	0.1412
Chr6	22500000	23000000	0.162372
Chr6	23000000	23500000	0.159252
Chr6	23500000	24000000	0.145422
Chr6	24000000	24500000	0.172548
Chr6	24500000	25000000	0.187936
Chr6	25000000	25500000	0.174452
Chr6	25500000	26000000	0.075684
Chr6	26000000	26500000	0.034976
Chr6	26500000	27000000	0.097314
Chr6	27000000	27500000	0.185936
Chr6	27500000	28000000	0.232658
Chr6	28000000	28500000	0.198976
Chr6	28500000	29000000	0.2327
Chr6	29000000	29500000	0.185064
Chr6	29500000	30000000	0.140402
Chr6	30000000	30500000	0.21774
Chr6	30500000	31000000	0.175944
Chr6	31000000	31500000	0.198266
Chr6	31500000	32000000	0.196668
Chr6	32000000	32500000	0.16885
Chr6	32500000	33000000	0.166478
Chr6	33000000	33500000	0.118216
Chr6	33500000	34000000	0.20718
Chr6	34000000	34500000	0.207574
Chr6	34500000	35000000	0.211026
Chr6	35000000	35500000	0.129504
Chr6	35500000	36000000	0.201138
Chr6	36000000	36500000	0.159236
Chr6	36500000	37000000	0.143816
Chr6	37000000	37500000	0.143006
Chr6	37500000	38000000	0.2157
Chr6	38000000	38500000	0.16164
Chr6	38500000	39000000	0.171882
Chr6	39000000	39500000	0.206514
Chr6	39500000	40000000	0.128368
Chr6	40000000	40500000	0.144928
Chr6	40500000	41000000	0.178456
Chr6	41000000	41500000	0.098302
Chr6	41500000	42000000	0.04449
Chr6	42000000	42500000	0.127102
Chr6	42500000	43000000	0.20101
Chr6	43000000	43500000	0.093448
Chr6	43500000	44000000	0.085882
Chr6	44000000	44500000	0.105
Chr6	44500000	45000000	0.161126
Chr6	45000000	45500000	0.069588
Chr6	45500000	46000000	0.188416
Chr6	46000000	46500000	0.102962
Chr6	46500000	47000000	0.114004
Chr6	47000000	47500000	0.116728
Chr6	47500000	48000000	0.093396
Chr6	48000000	48500000	0.079496
Chr6	48500000	49000000	0.04825
Chr6	49000000	49500000	0.07114
Chr6	49500000	50000000	0.06381
Chr6	50000000	50500000	0.06602
Chr6	50500000	51000000	0.101276
Chr6	51000000	51500000	0.085506
Chr6	51500000	52000000	0.037292
Chr6	52000000	52500000	0.010206
Chr6	52500000	53000000	0.03349
Chr6	53000000	53161057	0
Chr7	0	500000	0.01205
Chr7	500000	1000000	0.058766
Chr7	1000000	1500000	0.034598
Chr7	1500000	2000000	0.03989
Chr7	2000000	2500000	0.099016
Chr7	2500000	3000000	0.047064
Chr7	3000000	3500000	0.067544
Chr7	3500000	4000000	0.066768
Chr7	4000000	4500000	0.062494
Chr7	4500000	5000000	0.094436
Chr7	5000000	5500000	0.096336
Chr7	5500000	6000000	0.102718
Chr7	6000000	6500000	0.1488
Chr7	6500000	7000000	0.09547
Chr7	7000000	7500000	0.091512
Chr7	7500000	8000000	0.13676
Chr7	8000000	8500000	0.193804
Chr7	8500000	9000000	0.080832
Chr7	9000000	9500000	0.130338
Chr7	9500000	10000000	0.108108
Chr7	10000000	10500000	0.133158
Chr7	10500000	11000000	0.136768
Chr7	11000000	11500000	0.11057
Chr7	11500000	12000000	0.107102
Chr7	12000000	12500000	0.164242
Chr7	12500000	13000000	0.148426
Chr7	13000000	13500000	0.116904
Chr7	13500000	14000000	0.180876
Chr7	14000000	14500000	0.216952
Chr7	14500000	15000000	0.143966
Chr7	15000000	15500000	0.135436
Chr7	15500000	16000000	0.140552
Chr7	16000000	16500000	0.23662
Chr7	16500000	17000000	0.18346
Chr7	17000000	17500000	0.179232
Chr7	17500000	18000000	0.171872
Chr7	18000000	18500000	0.185284
Chr7	18500000	19000000	0.120862
Chr7	19000000	19500000	0.15296
Chr7	19500000	20000000	0.183362
Chr7	20000000	20500000	0.22986
Chr7	20500000	21000000	0.109624
Chr7	21000000	21500000	0.163644
Chr7	21500000	22000000	0.226106
Chr7	22000000	22500000	0.241752
Chr7	22500000	23000000	0.130564
Chr7	23000000	23500000	0.044844
Chr7	23500000	24000000	0.091094
Chr7	24000000	24500000	0.22379
Chr7	24500000	25000000	0.191874
Chr7	25000000	25500000	0.20009
Chr7	25500000	26000000	0.139054
Chr7	26000000	26500000	0.160746
Chr7	26500000	27000000	0.24011
Chr7	27000000	27500000	0.235652
Chr7	27500000	28000000	0.18045
Chr7	28000000	28500000	0.194134
Chr7	28500000	29000000	0.145218
Chr7	29000000	29500000	0.18329
Chr7	29500000	30000000	0.114196
Chr7	30000000	30500000	0.164814
Chr7	30500000	31000000	0.15867
Chr7	31000000	31500000	0.159648
Chr7	31500000	32000000	0.158788
Chr7	32000000	32500000	0.1793
Chr7	32500000	33000000	0.162334
Chr7	33000000	33500000	0.158198
Chr7	33500000	34000000	0.184268
Chr7	34000000	34500000	0.141898
Chr7	34500000	35000000	0.180788
Chr7	35000000	35500000	0.144136
Chr7	35500000	36000000	0.140838
Chr7	36000000	36500000	0.166778
Chr7	36500000	37000000	0.142988
Chr7	37000000	37500000	0.104584
Chr7	37500000	38000000	0.088828
Chr7	38000000	38500000	0.081464
Chr7	38500000	39000000	0.141324
Chr7	39000000	39500000	0.107162
Chr7	39500000	40000000	0.13092
Chr7	40000000	40500000	0.102774
Chr7	40500000	41000000	0.082862
Chr7	41000000	41500000	0.054304
Chr7	41500000	42000000	0.08089
Chr7	42000000	42500000	0.136472
Chr7	42500000	43000000	0.086054
Chr7	43000000	43500000	0.098636
Chr7	43500000	44000000	0.040004
Chr7	44000000	44500000	0.055514
Chr7	44500000	45000000	0.04443
Chr7	45000000	45500000	0.088438
Chr7	45500000	46000000	0.080966
Chr7	46000000	46500000	0.018962
Chr7	46500000	47000000	0.059816
Chr7	47000000	47500000	0.025194
Chr7	47500000	48000000	0.054322
Chr7	48000000	48500000	0.05428
Chr7	48500000	49000000	0.042478
Chr7	49000000	49500000	0.05348
Chr7	49500000	49557166	0
Chr8	0	500000	0.01481
Chr8	500000	1000000	0.033464
Chr8	1000000	1500000	0.054668
Chr8	1500000	2000000	0.07005
Chr8	2000000	2500000	0.093124
Chr8	2500000	3000000	0.07065
Chr8	3000000	3500000	0.044046
Chr8	3500000	4000000	0.07405
Chr8	4000000	4500000	0.063654
Chr8	4500000	5000000	0.080702
Chr8	5000000	5500000	0.108366
Chr8	5500000	6000000	0.111056
Chr8	6000000	6500000	0.072898
Chr8	6500000	7000000	0.105596
Chr8	7000000	7500000	0.09801
Chr8	7500000	8000000	0.065712
Chr8	8000000	8500000	0.030782
Chr8	8500000	9000000	0.097668
Chr8	9000000	9500000	0.108846
Chr8	9500000	10000000	0.074912
Chr8	10000000	10500000	0.091924
Chr8	10500000	11000000	0.172068
Chr8	11000000	11500000	0.087376
Chr8	11500000	12000000	0.110578
Chr8	12000000	12500000	0.064386
Chr8	12500000	13000000	0.058964
Chr8	13000000	13500000	0.18287
Chr8	13500000	14000000	0.215416
Chr8	14000000	14500000	0.092106
Chr8	14500000	15000000	0.1199
Chr8	15000000	15500000	0.145344
Chr8	15500000	16000000	0.149446
Chr8	16000000	16500000	0.177824
Chr8	16500000	17000000	0.134096
Chr8	17000000	17500000	0.149996
Chr8	17500000	18000000	0.147574
Chr8	18000000	18500000	0.194974
Chr8	18500000	19000000	0.151778
Chr8	19000000	19500000	0.139568
Chr8	19500000	20000000	0.14822
Chr8	20000000	20500000	0.174742
Chr8	20500000	21000000	0.189588
Chr8	21000000	21500000	0.147758
Chr8	21500000	22000000	0.208112
Chr8	22000000	22500000	0.179686
Chr8	22500000	23000000	0.144204
Chr8	23000000	23500000	0.130658
Chr8	23500000	24000000	0.14389
Chr8	24000000	24500000	0.182244
Chr8	24500000	25000000	0.160006
Chr8	25000000	25500000	0.187404
Chr8	25500000	26000000	0.185472
Chr8	26000000	26500000	0.11557
Chr8	26500000	27000000	0.076602
Chr8	27000000	27500000	0.18023
Chr8	27500000	28000000	0.190018
Chr8	28000000	28500000	0.188386
Chr8	28500000	29000000	0.178396
Chr8	29000000	29500000	0.167328
Chr8	29500000	30000000	0.14868
Chr8	30000000	30500000	0.187246
Chr8	30500000	31000000	0.175916
Chr8	31000000	31500000	0.14611
Chr8	31500000	32000000	0.182424
Chr8	32000000	32500000	0.139792
Chr8	32500000	33000000	0.095012
Chr8	33000000	33500000	0.17725
Chr8	33500000	34000000	0.1543
Chr8	34000000	34500000	0.159572
Chr8	34500000	35000000	0.158562
Chr8	35000000	35500000	0.114894
Chr8	35500000	36000000	0.206898
Chr8	36000000	36500000	0.196824
Chr8	36500000	37000000	0.157592
Chr8	37000000	37500000	0.170682
Chr8	37500000	38000000	0.153866
Chr8	38000000	38500000	0.10426
Chr8	38500000	39000000	0.144018
Chr8	39000000	39500000	0.171432
Chr8	39500000	40000000	0.102822
Chr8	40000000	40500000	0.097792
Chr8	40500000	41000000	0.1567
Chr8	41000000	41500000	0.114542
Chr8	41500000	42000000	0.138608
Chr8	42000000	42500000	0.185882
Chr8	42500000	43000000	0.140116
Chr8	43000000	43500000	0.09464
Chr8	43500000	44000000	0.100302
Chr8	44000000	44500000	0.128726
Chr8	44500000	45000000	0.063128
Chr8	45000000	45500000	0.041706
Chr8	45500000	46000000	0.07463
Chr8	46000000	46500000	0.107912
Chr8	46500000	47000000	0.065268
Chr8	47000000	47500000	0.045674
Chr8	47500000	47925607	0.0449899
Chr9	0	500000	0.063796
Chr9	500000	1000000	0.017856
Chr9	1000000	1500000	0.051682
Chr9	1500000	2000000	0.050076
Chr9	2000000	2500000	0.04399
Chr9	2500000	3000000	0.029324
Chr9	3000000	3500000	0.052166
Chr9	3500000	4000000	0.030568
Chr9	4000000	4500000	0.067162
Chr9	4500000	5000000	0.043188
Chr9	5000000	5500000	0.03253
Chr9	5500000	6000000	0.05264
Chr9	6000000	6500000	0.112374
Chr9	6500000	7000000	0.029786
Chr9	7000000	7500000	0.049222
Chr9	7500000	8000000	0.084902
Chr9	8000000	8500000	0.06486
Chr9	8500000	9000000	0.050688
Chr9	9000000	9500000	0.029308
Chr9	9500000	10000000	0.026866
Chr9	10000000	10500000	0.083748
Chr9	10500000	11000000	0.125738
Chr9	11000000	11500000	0.158056
Chr9	11500000	12000000	0.083386
Chr9	12000000	12500000	0.100756
Chr9	12500000	13000000	0.116994
Chr9	13000000	13500000	0.094694
Chr9	13500000	14000000	0.094292
Chr9	14000000	14500000	0.0793
Chr9	14500000	15000000	0.11014
Chr9	15000000	15500000	0.080742
Chr9	15500000	16000000	0.156126
Chr9	16000000	16500000	0.134506
Chr9	16500000	17000000	0.11794
Chr9	17000000	17500000	0.125162
Chr9	17500000	18000000	0.204978
Chr9	18000000	18500000	0.113252
Chr9	18500000	19000000	0.097056
Chr9	19000000	19500000	0.24598
Chr9	19500000	20000000	0.158786
Chr9	20000000	20500000	0.116162
Chr9	20500000	21000000	0.143924
Chr9	21000000	21500000	0.086418
Chr9	21500000	22000000	0.07075
Chr9	22000000	22500000	0.160904
Chr9	22500000	23000000	0.158922
Chr9	23000000	23500000	0.175974
Chr9	23500000	24000000	0.213314
Chr9	24000000	24500000	0.135846
Chr9	24500000	25000000	0.189442
Chr9	25000000	25500000	0.138436
Chr9	25500000	26000000	0.141196
Chr9	26000000	26500000	0.159292
Chr9	26500000	27000000	0.253086
Chr9	27000000	27500000	0.211916
Chr9	27500000	28000000	0.16916
Chr9	28000000	28500000	0.122436
Chr9	28500000	29000000	0.157534
Chr9	29000000	29500000	0.175908
Chr9	29500000	30000000	0.14567
Chr9	30000000	30500000	0.264048
Chr9	30500000	31000000	0.183678
Chr9	31000000	31500000	0.180778
Chr9	31500000	32000000	0.142802
Chr9	32000000	32500000	0.183112
Chr9	32500000	33000000	0.205686
Chr9	33000000	33500000	0.200696
Chr9	33500000	34000000	0.179616
Chr9	34000000	34500000	0.10259
Chr9	34500000	35000000	0.19388
Chr9	35000000	35500000	0.202224
Chr9	35500000	36000000	0.159788
Chr9	36000000	36500000	0.165672
Chr9	36500000	37000000	0.14155
Chr9	37000000	37500000	0.211518
Chr9	37500000	38000000	0.151928
Chr9	38000000	38500000	0.141202
Chr9	38500000	39000000	0.141426
Chr9	39000000	39500000	0.163612
Chr9	39500000	40000000	0.1473
Chr9	40000000	40500000	0.147378
Chr9	40500000	41000000	0.1636
Chr9	41000000	41500000	0.202058
Chr9	41500000	42000000	0.135064
Chr9	42000000	42109816	0.174747
Chr1	0	500000	0.22969
Chr1	500000	1000000	0.20695
Chr1	1000000	1500000	0.1733
Chr1	1500000	2000000	0.1765
Chr1	2000000	2500000	0.206178
Chr1	2500000	3000000	0.235788
Chr1	3000000	3500000	0.233676
Chr1	3500000	4000000	0.22783
Chr1	4000000	4500000	0.234554
Chr1	4500000	5000000	0.201958
Chr1	5000000	5500000	0.219206
Chr1	5500000	6000000	0.271784
Chr1	6000000	6500000	0.275672
Chr1	6500000	7000000	0.267646
Chr1	7000000	7500000	0.323792
Chr1	7500000	8000000	0.257896
Chr1	8000000	8500000	0.26258
Chr1	8500000	9000000	0.298436
Chr1	9000000	9500000	0.288748
Chr1	9500000	10000000	0.283242
Chr1	10000000	10500000	0.184978
Chr1	10500000	11000000	0.296932
Chr1	11000000	11500000	0.187216
Chr1	11500000	12000000	0.203752
Chr1	12000000	12500000	0.223716
Chr1	12500000	13000000	0.310372
Chr1	13000000	13500000	0.317218
Chr1	13500000	14000000	0.253246
Chr1	14000000	14500000	0.204468
Chr1	14500000	15000000	0.311956
Chr1	15000000	15500000	0.274358
Chr1	15500000	16000000	0.279506
Chr1	16000000	16500000	0.261726
Chr1	16500000	17000000	0.321736
Chr1	17000000	17500000	0.241502
Chr1	17500000	18000000	0.294726
Chr1	18000000	18500000	0.22904
Chr1	18500000	19000000	0.276744
Chr1	19000000	19500000	0.32722
Chr1	19500000	20000000	0.29284
Chr1	20000000	20500000	0.259696
Chr1	20500000	21000000	0.198728
Chr1	21000000	21500000	0.287106
Chr1	21500000	22000000	0.288878
Chr1	22000000	22500000	0.28055
Chr1	22500000	23000000	0.240592
Chr1	23000000	23500000	0.312202
Chr1	23500000	24000000	0.261916
Chr1	24000000	24500000	0.264446
Chr1	24500000	25000000	0.194588
Chr1	25000000	25500000	0.326228
Chr1	25500000	26000000	0.250786
Chr1	26000000	26500000	0.262462
Chr1	26500000	27000000	0.219614
Chr1	27000000	27500000	0.232714
Chr1	27500000	28000000	0.270094
Chr1	28000000	28500000	0.24374
Chr1	28500000	29000000	0.214242
Chr1	29000000	29500000	0.26058
Chr1	29500000	30000000	0.226058
Chr1	30000000	30500000	0.252812
Chr1	30500000	31000000	0.206168
Chr1	31000000	31500000	0.20259
Chr1	31500000	32000000	0.278008
Chr1	32000000	32500000	0.281776
Chr1	32500000	33000000	0.231448
Chr1	33000000	33500000	0.230032
Chr1	33500000	34000000	0.183878
Chr1	34000000	34500000	0.141952
Chr1	34500000	35000000	0.11333
Chr1	35000000	35500000	0.222622
Chr1	35500000	36000000	0.264594
Chr1	36000000	36500000	0.20411
Chr1	36500000	37000000	0.22593
Chr1	37000000	37500000	0.274346
Chr1	37500000	38000000	0.25139
Chr1	38000000	38500000	0.222226
Chr1	38500000	39000000	0.254422
Chr1	39000000	39500000	0.21109
Chr1	39500000	40000000	0.179232
Chr1	40000000	40500000	0.19618
Chr1	40500000	41000000	0.332762
Chr1	41000000	41500000	0.325028
Chr1	41500000	42000000	0.251934
Chr1	42000000	42500000	0.248556
Chr1	42500000	43000000	0.294792
Chr1	43000000	43500000	0.234208
Chr1	43500000	44000000	0.18059
Chr1	44000000	44500000	0.253218
Chr1	44500000	45000000	0.254616
Chr1	45000000	45500000	0.265108
Chr1	45500000	46000000	0.287924
Chr1	46000000	46500000	0.270614
Chr1	46500000	47000000	0.235472
Chr1	47000000	47500000	0.25349
Chr1	47500000	48000000	0.265242
Chr1	48000000	48500000	0.242352
Chr1	48500000	49000000	0.271248
Chr1	49000000	49500000	0.28933
Chr1	49500000	50000000	0.27522
Chr1	50000000	50500000	0.266492
Chr1	50500000	51000000	0.232036
Chr1	51000000	51500000	0.27009
Chr1	51500000	52000000	0.240438
Chr1	52000000	52500000	0.260044
Chr1	52500000	53000000	0.258872
Chr1	53000000	53500000	0.300096
Chr1	53500000	54000000	0.243046
Chr1	54000000	54500000	0.162852
Chr1	54500000	55000000	0.149866
Chr1	55000000	55500000	0.266132
Chr1	55500000	56000000	0.205864
Chr1	56000000	56500000	0.19399
Chr1	56500000	57000000	0.28007
Chr1	57000000	57500000	0.228304
Chr1	57500000	58000000	0.194014
Chr1	58000000	58500000	0.291684
Chr1	58500000	59000000	0.191434
Chr1	59000000	59500000	0.229236
Chr1	59500000	60000000	0.2193
Chr1	60000000	60500000	0.231672
Chr1	60500000	61000000	0.270436
Chr1	61000000	61500000	0.181824
Chr1	61500000	62000000	0.189476
Chr1	62000000	62500000	0.1616
Chr1	62500000	63000000	0.158782
Chr1	63000000	63500000	0.197622
Chr1	63500000	64000000	0.158318
Chr1	64000000	64500000	0.139174
Chr1	64500000	65000000	0.14926
Chr1	65000000	65500000	0.174436
Chr1	65500000	66000000	0.21983
Chr1	66000000	66500000	0.172126
Chr1	66500000	67000000	0.166004
Chr1	67000000	67500000	0.157292
Chr1	67500000	68000000	0.13996
Chr1	68000000	68500000	0.18729
Chr1	68500000	69000000	0.133576
Chr1	69000000	69500000	0.152522
Chr1	69500000	70000000	0.126958
Chr1	70000000	70500000	0.12338
Chr1	70500000	70926600	0.212785
Chr2	0	500000	0.120346
Chr2	500000	1000000	0.09981
Chr2	1000000	1500000	0.160904
Chr2	1500000	2000000	0.105004
Chr2	2000000	2500000	0.109934
Chr2	2500000	3000000	0.116418
Chr2	3000000	3500000	0.155874
Chr2	3500000	4000000	0.102246
Chr2	4000000	4500000	0.1567
Chr2	4500000	5000000	0.147758
Chr2	5000000	5500000	0.144894
Chr2	5500000	6000000	0.17982
Chr2	6000000	6500000	0.170274
Chr2	6500000	7000000	0.184492
Chr2	7000000	7500000	0.140148
Chr2	7500000	8000000	0.143532
Chr2	8000000	8500000	0.11228
Chr2	8500000	9000000	0.113618
Chr2	9000000	9500000	0.184632
Chr2	9500000	10000000	0.242788
Chr2	10000000	10500000	0.169592
Chr2	10500000	11000000	0.163778
Chr2	11000000	11500000	0.20467
Chr2	11500000	12000000	0.161312
Chr2	12000000	12500000	0.17215
Chr2	12500000	13000000	0.211974
Chr2	13000000	13500000	0.203222
Chr2	13500000	14000000	0.178924
Chr2	14000000	14500000	0.170378
Chr2	14500000	15000000	0.260804
Chr2	15000000	15500000	0.208876
Chr2	15500000	16000000	0.236302
Chr2	16000000	16500000	0.243994
Chr2	16500000	17000000	0.193928
Chr2	17000000	17500000	0.198138
Chr2	17500000	18000000	0.271138
Chr2	18000000	18500000	0.216608
Chr2	18500000	19000000	0.240358
Chr2	19000000	19500000	0.264648
Chr2	19500000	20000000	0.215818
Chr2	20000000	20500000	0.284078
Chr2	20500000	21000000	0.223032
Chr2	21000000	21500000	0.24443
Chr2	21500000	22000000	0.261278
Chr2	22000000	22500000	0.229306
Chr2	22500000	23000000	0.28797
Chr2	23000000	23500000	0.21119
Chr2	23500000	24000000	0.294458
Chr2	24000000	24500000	0.289728
Chr2	24500000	25000000	0.260336
Chr2	25000000	25500000	0.208574
Chr2	25500000	26000000	0.25708
Chr2	26000000	26500000	0.198472
Chr2	26500000	27000000	0.230308
Chr2	27000000	27500000	0.29695
Chr2	27500000	28000000	0.22383
Chr2	28000000	28500000	0.241486
Chr2	28500000	29000000	0.22942
Chr2	29000000	29500000	0.182828
Chr2	29500000	30000000	0.218308
Chr2	30000000	30500000	0.251256
Chr2	30500000	31000000	0.230854
Chr2	31000000	31500000	0.220582
Chr2	31500000	32000000	0.254844
Chr2	32000000	32500000	0.174426
Chr2	32500000	33000000	0.178962
Chr2	33000000	33500000	0.26816
Chr2	33500000	34000000	0.145072
Chr2	34000000	34500000	0.220882
Chr2	34500000	35000000	0.212122
Chr2	35000000	35500000	0.194536
Chr2	35500000	36000000	0.18352
Chr2	36000000	36500000	0.200706
Chr2	36500000	37000000	0.253266
Chr2	37000000	37500000	0.242422
Chr2	37500000	38000000	0.238736
Chr2	38000000	38500000	0.223282
Chr2	38500000	39000000	0.245492
Chr2	39000000	39500000	0.266334
Chr2	39500000	40000000	0.219314
Chr2	40000000	40500000	0.236218
Chr2	40500000	41000000	0.22862
Chr2	41000000	41500000	0.178764
Chr2	41500000	42000000	0.206874
Chr2	42000000	42500000	0.249264
Chr2	42500000	43000000	0.272524
Chr2	43000000	43500000	0.24455
Chr2	43500000	44000000	0.22987
Chr2	44000000	44500000	0.266244
Chr2	44500000	45000000	0.272772
Chr2	45000000	45500000	0.165318
Chr2	45500000	46000000	0.225314
Chr2	46000000	46500000	0.302348
Chr2	46500000	47000000	0.244382
Chr2	47000000	47500000	0.244276
Chr2	47500000	48000000	0.23546
Chr2	48000000	48500000	0.242758
Chr2	48500000	49000000	0.267238
Chr2	49000000	49500000	0.141174
Chr2	49500000	50000000	0.227274
Chr2	50000000	50500000	0.235912
Chr2	50500000	51000000	0.261824
Chr2	51000000	51500000	0.193004
Chr2	51500000	52000000	0.221678
Chr2	52000000	52500000	0.245432
Chr2	52500000	53000000	0.161634
Chr2	53000000	53500000	0.168308
Chr2	53500000	54000000	0.19553
Chr2	54000000	54500000	0.195864
Chr2	54500000	55000000	0.266774
Chr2	55000000	55500000	0.216278
Chr2	55500000	56000000	0.213052
Chr2	56000000	56500000	0.296594
Chr2	56500000	57000000	0.174666
Chr2	57000000	57500000	0.184968
Chr2	57500000	58000000	0.212348
Chr2	58000000	58500000	0.192864
Chr2	58500000	59000000	0.200802
Chr2	59000000	59500000	0.158668
Chr2	59500000	60000000	0.232446
Chr2	60000000	60500000	0.174774
Chr2	60500000	61000000	0.129872
Chr2	61000000	61500000	0.109288
Chr2	61500000	62000000	0.131448
Chr2	62000000	62500000	0.20017
Chr2	62500000	63000000	0.189962
Chr2	63000000	63500000	0.16057
Chr2	63500000	63765960	0.118345
Chr3	0	500000	0.290236
Chr3	500000	1000000	0.20248
Chr3	1000000	1500000	0.124902
Chr3	1500000	2000000	0.180626
Chr3	2000000	2500000	0.235642
Chr3	2500000	3000000	0.190216
Chr3	3000000	3500000	0.137064
Chr3	3500000	4000000	0.165012
Chr3	4000000	4500000	0.230172
Chr3	4500000	5000000	0.206678
Chr3	5000000	5500000	0.175838
Chr3	5500000	6000000	0.199072
Chr3	6000000	6500000	0.25738
Chr3	6500000	7000000	0.186298
Chr3	7000000	7500000	0.22039
Chr3	7500000	8000000	0.215238
Chr3	8000000	8500000	0.205154
Chr3	8500000	9000000	0.328386
Chr3	9000000	9500000	0.265844
Chr3	9500000	10000000	0.236994
Chr3	10000000	10500000	0.22321
Chr3	10500000	11000000	0.231926
Chr3	11000000	11500000	0.205152
Chr3	11500000	12000000	0.239154
Chr3	12000000	12500000	0.216514
Chr3	12500000	13000000	0.267958
Chr3	13000000	13500000	0.223694
Chr3	13500000	14000000	0.27348
Chr3	14000000	14500000	0.266624
Chr3	14500000	15000000	0.248882
Chr3	15000000	15500000	0.211848
Chr3	15500000	16000000	0.248454
Chr3	16000000	16500000	0.195232
Chr3	16500000	17000000	0.225428
Chr3	17000000	17500000	0.221056
Chr3	17500000	18000000	0.209764
Chr3	18000000	18500000	0.283004
Chr3	18500000	19000000	0.284766
Chr3	19000000	19500000	0.24917
Chr3	19500000	20000000	0.202584
Chr3	20000000	20500000	0.280396
Chr3	20500000	21000000	0.268808
Chr3	21000000	21500000	0.27034
Chr3	21500000	22000000	0.24353
Chr3	22000000	22500000	0.294778
Chr3	22500000	23000000	0.250314
Chr3	23000000	23500000	0.272806
Chr3	23500000	24000000	0.223608
Chr3	24000000	24500000	0.215686
Chr3	24500000	25000000	0.244172
Chr3	25000000	25500000	0.227388
Chr3	25500000	26000000	0.320442
Chr3	26000000	26500000	0.24651
Chr3	26500000	27000000	0.313158
Chr3	27000000	27500000	0.34209
Chr3	27500000	28000000	0.251574
Chr3	28000000	28500000	0.301918
Chr3	28500000	29000000	0.28757
Chr3	29000000	29500000	0.165918
Chr3	29500000	30000000	0.175876
Chr3	30000000	30500000	0.22993
Chr3	30500000	31000000	0.12035
Chr3	31000000	31500000	0.22049
Chr3	31500000	32000000	0.17162
Chr3	32000000	32500000	0.229966
Chr3	32500000	33000000	0.289416
Chr3	33000000	33500000	0.241584
Chr3	33500000	34000000	0.261194
Chr3	34000000	34500000	0.226672
Chr3	34500000	35000000	0.245732
Chr3	35000000	35500000	0.226534
Chr3	35500000	36000000	0.233482
Chr3	36000000	36500000	0.202426
Chr3	36500000	37000000	0.207984
Chr3	37000000	37500000	0.242626
Chr3	37500000	38000000	0.269034
Chr3	38000000	38500000	0.344868
Chr3	38500000	39000000	0.291754
Chr3	39000000	39500000	0.211518
Chr3	39500000	40000000	0.212834
Chr3	40000000	40500000	0.261304
Chr3	40500000	41000000	0.263898
Chr3	41000000	41500000	0.324336
Chr3	41500000	42000000	0.24648
Chr3	42000000	42500000	0.205402
Chr3	42500000	43000000	0.269182
Chr3	43000000	43500000	0.2578
Chr3	43500000	44000000	0.250148
Chr3	44000000	44500000	0.2086
Chr3	44500000	45000000	0.239046
Chr3	45000000	45500000	0.265764
Chr3	45500000	46000000	0.269254
Chr3	46000000	46500000	0.268286
Chr3	46500000	47000000	0.301598
Chr3	47000000	47500000	0.212488
Chr3	47500000	48000000	0.155598
Chr3	48000000	48500000	0.291732
Chr3	48500000	49000000	0.176662
Chr3	49000000	49500000	0.258138
Chr3	49500000	50000000	0.223724
Chr3	50000000	50500000	0.12673
Chr3	50500000	51000000	0.229782
Chr3	51000000	51500000	0.17901
Chr3	51500000	52000000	0.193614
Chr3	52000000	52500000	0.209114
Chr3	52500000	53000000	0.164652
Chr3	53000000	53500000	0.203196
Chr3	53500000	54000000	0.172396
Chr3	54000000	54500000	0.205796
Chr3	54500000	55000000	0.186168
Chr3	55000000	55500000	0.158682
Chr3	55500000	56000000	0.154314
Chr3	56000000	56500000	0.169026
Chr3	56500000	57000000	0.202838
Chr3	57000000	57500000	0.197136
Chr3	57500000	58000000	0.176138
Chr3	58000000	58500000	0.203
Chr3	58500000	59000000	0.142572
Chr3	59000000	59500000	0.208984
Chr3	59500000	60000000	0.10903
Chr3	60000000	60500000	0.156152
Chr3	60500000	61000000	0.156748
Chr3	61000000	61500000	0.143776
Chr3	61500000	62000000	0.1323
Chr3	62000000	62500000	0.134828
Chr3	62500000	63000000	0.116612
Chr3	63000000	63500000	0.112036
Chr3	63500000	63742515	0.0926293
Chr4	0	500000	0.25422
Chr4	500000	1000000	0.211158
Chr4	1000000	1500000	0.16328
Chr4	1500000	2000000	0.194268
Chr4	2000000	2500000	0.164228
Chr4	2500000	3000000	0.187818
Chr4	3000000	3500000	0.158192
Chr4	3500000	4000000	0.173514
Chr4	4000000	4500000	0.150416
Chr4	4500000	5000000	0.235868
Chr4	5000000	5500000	0.155506
Chr4	5500000	6000000	0.13998
Chr4	6000000	6500000	0.160154
Chr4	6500000	7000000	0.25037
Chr4	7000000	7500000	0.210654
Chr4	7500000	8000000	0.213974
Chr4	8000000	8500000	0.276342
Chr4	8500000	9000000	0.181256
Chr4	9000000	9500000	0.200632
Chr4	9500000	10000000	0.222386
Chr4	10000000	10500000	0.188078
Chr4	10500000	11000000	0.258248
Chr4	11000000	11500000	0.232478
Chr4	11500000	12000000	0.28033
Chr4	12000000	12500000	0.230914
Chr4	12500000	13000000	0.272442
Chr4	13000000	13500000	0.261406
Chr4	13500000	14000000	0.26504
Chr4	14000000	14500000	0.274464
Chr4	14500000	15000000	0.274778
Chr4	15000000	15500000	0.241528
Chr4	15500000	16000000	0.260662
Chr4	16000000	16500000	0.27569
Chr4	16500000	17000000	0.206332
Chr4	17000000	17500000	0.267134
Chr4	17500000	18000000	0.254992
Chr4	18000000	18500000	0.20449
Chr4	18500000	19000000	0.263206
Chr4	19000000	19500000	0.218376
Chr4	19500000	20000000	0.261476
Chr4	20000000	20500000	0.20795
Chr4	20500000	21000000	0.20936
Chr4	21000000	21500000	0.215224
Chr4	21500000	22000000	0.253272
Chr4	22000000	22500000	0.245248
Chr4	22500000	23000000	0.250038
Chr4	23000000	23500000	0.216906
Chr4	23500000	24000000	0.196818
Chr4	24000000	24500000	0.220608
Chr4	24500000	25000000	0.259048
Chr4	25000000	25500000	0.249446
Chr4	25500000	26000000	0.214352
Chr4	26000000	26500000	0.191942
Chr4	26500000	27000000	0.216524
Chr4	27000000	27500000	0.140244
Chr4	27500000	28000000	0.105246
Chr4	28000000	28500000	0.090116
Chr4	28500000	29000000	0.199266
Chr4	29000000	29500000	0.23217
Chr4	29500000	30000000	0.226758
Chr4	30000000	30500000	0.217972
Chr4	30500000	31000000	0.21518
Chr4	31000000	31500000	0.244042
Chr4	31500000	32000000	0.242544
Chr4	32000000	32500000	0.248354
Chr4	32500000	33000000	0.21709
Chr4	33000000	33500000	0.18826
Chr4	33500000	34000000	0.248676
Chr4	34000000	34500000	0.261112
Chr4	34500000	35000000	0.268704
Chr4	35000000	35500000	0.276068
Chr4	35500000	36000000	0.320808
Chr4	36000000	36500000	0.216212
Chr4	36500000	37000000	0.208076
Chr4	37000000	37500000	0.266574
Chr4	37500000	38000000	0.255438
Chr4	38000000	38500000	0.257746
Chr4	38500000	39000000	0.238598
Chr4	39000000	39500000	0.255742
Chr4	39500000	40000000	0.247298
Chr4	40000000	40500000	0.201952
Chr4	40500000	41000000	0.20698
Chr4	41000000	41500000	0.27914
Chr4	41500000	42000000	0.253162
Chr4	42000000	42500000	0.218634
Chr4	42500000	43000000	0.220118
Chr4	43000000	43500000	0.240826
Chr4	43500000	44000000	0.182048
Chr4	44000000	44500000	0.24738
Chr4	44500000	45000000	0.262044
Chr4	45000000	45500000	0.194184
Chr4	45500000	46000000	0.215956
Chr4	46000000	46500000	0.151116
Chr4	46500000	47000000	0.16962
Chr4	47000000	47500000	0.251472
Chr4	47500000	48000000	0.197186
Chr4	48000000	48500000	0.199666
Chr4	48500000	49000000	0.22131
Chr4	49000000	49500000	0.16943
Chr4	49500000	50000000	0.199286
Chr4	50000000	50500000	0.140744
Chr4	50500000	51000000	0.18135
Chr4	51000000	51500000	0.147132
Chr4	51500000	52000000	0.124798
Chr4	52000000	52500000	0.135052
Chr4	52500000	53000000	0.388088
Chr4	53000000	53500000	0.25139
Chr4	53500000	54000000	0.186112
Chr4	54000000	54500000	0.194778
Chr4	54500000	55000000	0.108276
Chr4	55000000	55500000	0.095798
Chr4	55500000	56000000	0.18694
Chr4	56000000	56500000	0.092598
Chr4	56500000	57000000	0.11125
Chr4	57000000	57500000	0.146916
Chr4	57500000	58000000	0.136244
Chr4	58000000	58500000	0.144876
Chr4	58500000	59000000	0.076114
Chr4	59000000	59500000	0.111208
Chr4	59500000	60000000	0.139058
Chr4	60000000	60500000	0.12489
Chr4	60500000	61000000	0.15793
Chr4	61000000	61313307	0.196092
Chr5	0	500000	0.134152
Chr5	500000	1000000	0.10321
Chr5	1000000	1500000	0.166714
Chr5	1500000	2000000	0.118118
Chr5	2000000	2500000	0.117112
Chr5	2500000	3000000	0.159632
Chr5	3000000	3500000	0.16475
Chr5	3500000	4000000	0.078872
Chr5	4000000	4500000	0.160642
Chr5	4500000	5000000	0.213994
Chr5	5000000	5500000	0.108268
Chr5	5500000	6000000	0.15972
Chr5	6000000	6500000	0.157444
Chr5	6500000	7000000	0.144294
Chr5	7000000	7500000	0.194442
Chr5	7500000	8000000	0.196084
Chr5	8000000	8500000	0.149742
Chr5	8500000	9000000	0.144216
Chr5	9000000	9500000	0.158602
Chr5	9500000	10000000	0.15346
Chr5	10000000	10500000	0.15862
Chr5	10500000	11000000	0.15907
Chr5	11000000	11500000	0.223012
Chr5	11500000	12000000	0.193786
Chr5	12000000	12500000	0.169152
Chr5	12500000	13000000	0.166578
Chr5	13000000	13500000	0.222722
Chr5	13500000	14000000	0.219068
Chr5	14000000	14500000	0.228696
Chr5	14500000	15000000	0.276568
Chr5	15000000	15500000	0.220664
Chr5	15500000	16000000	0.32388
Chr5	16000000	16500000	0.18235
Chr5	16500000	17000000	0.282858
Chr5	17000000	17500000	0.269818
Chr5	17500000	18000000	0.23587
Chr5	18000000	18500000	0.278484
Chr5	18500000	19000000	0.262958
Chr5	19000000	19500000	0.211498
Chr5	19500000	20000000	0.2885
Chr5	20000000	20500000	0.263394
Chr5	20500000	21000000	0.335766
Chr5	21000000	21500000	0.198334
Chr5	21500000	22000000	0.172134
Chr5	22000000	22500000	0.234676
Chr5	22500000	23000000	0.215286
Chr5	23000000	23500000	0.230694
Chr5	23500000	24000000	0.23755
Chr5	24000000	24500000	0.247756
Chr5	24500000	25000000	0.226772
Chr5	25000000	25500000	0.170222
Chr5	25500000	26000000	0.204604
Chr5	26000000	26500000	0.197916
Chr5	26500000	27000000	0.11555
Chr5	27000000	27500000	0.213766
Chr5	27500000	28000000	0.173954
Chr5	28000000	28500000	0.212764
Chr5	28500000	29000000	0.184492
Chr5	29000000	29500000	0.253756
Chr5	29500000	30000000	0.214444
Chr5	30000000	30500000	0.24698
Chr5	30500000	31000000	0.252544
Chr5	31000000	31500000	0.26944
Chr5	31500000	32000000	0.22828
Chr5	32000000	32500000	0.246958
Chr5	32500000	33000000	0.210852
Chr5	33000000	33500000	0.21935
Chr5	33500000	34000000	0.23489
Chr5	34000000	34500000	0.21018
Chr5	34500000	35000000	0.261022
Chr5	35000000	35500000	0.275538
Chr5	35500000	36000000	0.188602
Chr5	36000000	36500000	0.218722
Chr5	36500000	37000000	0.282784
Chr5	37000000	37500000	0.270102
Chr5	37500000	38000000	0.262922
Chr5	38000000	38500000	0.29206
Chr5	38500000	39000000	0.253756
Chr5	39000000	39500000	0.18508
Chr5	39500000	40000000	0.24774
Chr5	40000000	40500000	0.243214
Chr5	40500000	41000000	0.348468
Chr5	41000000	41500000	0.264672
Chr5	41500000	42000000	0.211778
Chr5	42000000	42500000	0.289918
Chr5	42500000	43000000	0.214244
Chr5	43000000	43500000	0.227182
Chr5	43500000	44000000	0.261996
Chr5	44000000	44500000	0.23271
Chr5	44500000	45000000	0.201608
Chr5	45000000	45500000	0.287288
Chr5	45500000	46000000	0.256724
Chr5	46000000	46500000	0.295708
Chr5	46500000	47000000	0.221976
Chr5	47000000	47500000	0.255068
Chr5	47500000	48000000	0.273864
Chr5	48000000	48500000	0.153666
Chr5	48500000	49000000	0.227408
Chr5	49000000	49500000	0.160066
Chr5	49500000	50000000	0.216022
Chr5	50000000	50500000	0.201492
Chr5	50500000	51000000	0.142796
Chr5	51000000	51500000	0.164646
Chr5	51500000	52000000	0.170718
Chr5	52000000	52500000	0.183786
Chr5	52500000	53000000	0.161806
Chr5	53000000	53500000	0.134488
Chr5	53500000	54000000	0.176008
Chr5	54000000	54500000	0.179372
Chr5	54500000	55000000	0.10963
Chr5	55000000	55500000	0.217464
Chr5	55500000	56000000	0.184276
Chr5	56000000	56500000	0.161008
Chr5	56500000	57000000	0.09135
Chr5	57000000	57376714	0.161897
Chr6	0	500000	0.259768
Chr6	500000	1000000	0.147938
Chr6	1000000	1500000	0.15904
Chr6	1500000	2000000	0.192256
Chr6	2000000	2500000	0.209996
Chr6	2500000	3000000	0.19175
Chr6	3000000	3500000	0.187406
Chr6	3500000	4000000	0.240512
Chr6	4000000	4500000	0.152472
Chr6	4500000	5000000	0.237702
Chr6	5000000	5500000	0.130078
Chr6	5500000	6000000	0.216922
Chr6	6000000	6500000	0.24041
Chr6	6500000	7000000	0.22943
Chr6	7000000	7500000	0.214348
Chr6	7500000	8000000	0.201814
Chr6	8000000	8500000	0.267354
Chr6	8500000	9000000	0.234552
Chr6	9000000	9500000	0.291838
Chr6	9500000	10000000	0.256146
Chr6	10000000	10500000	0.302184
Chr6	10500000	11000000	0.218216
Chr6	11000000	11500000	0.227874
Chr6	11500000	12000000	0.197942
Chr6	12000000	12500000	0.20584
Chr6	12500000	13000000	0.318916
Chr6	13000000	13500000	0.321386
Chr6	13500000	14000000	0.25775
Chr6	14000000	14500000	0.29
Chr6	14500000	15000000	0.21265
Chr6	15000000	15500000	0.21924
Chr6	15500000	16000000	0.292488
Chr6	16000000	16500000	0.219174
Chr6	16500000	17000000	0.220354
Chr6	17000000	17500000	0.294662
Chr6	17500000	18000000	0.212042
Chr6	18000000	18500000	0.234724
Chr6	18500000	19000000	0.195294
Chr6	19000000	19500000	0.23359
Chr6	19500000	20000000	0.247626
Chr6	20000000	20500000	0.230618
Chr6	20500000	21000000	0.234376
Chr6	21000000	21500000	0.200022
Chr6	21500000	22000000	0.356836
Chr6	22000000	22500000	0.282864
Chr6	22500000	23000000	0.269938
Chr6	23000000	23500000	0.271728
Chr6	23500000	24000000	0.222506
Chr6	24000000	24500000	0.36908
Chr6	24500000	25000000	0.25509
Chr6	25000000	25500000	0.247856
Chr6	25500000	26000000	0.139862
Chr6	26000000	26500000	0.094898
Chr6	26500000	27000000	0.186598
Chr6	27000000	27500000	0.183742
Chr6	27500000	28000000	0.216292
Chr6	28000000	28500000	0.207818
Chr6	28500000	29000000	0.186942
Chr6	29000000	29500000	0.211874
Chr6	29500000	30000000	0.18465
Chr6	30000000	30500000	0.185916
Chr6	30500000	31000000	0.225248
Chr6	31000000	31500000	0.244654
Chr6	31500000	32000000	0.18593
Chr6	32000000	32500000	0.222166
Chr6	32500000	33000000	0.2043
Chr6	33000000	33500000	0.254408
Chr6	33500000	34000000	0.238914
Chr6	34000000	34500000	0.232108
Chr6	34500000	35000000	0.23776
Chr6	35000000	35500000	0.259704
Chr6	35500000	36000000	0.196014
Chr6	36000000	36500000	0.24219
Chr6	36500000	37000000	0.252628
Chr6	37000000	37500000	0.227668
Chr6	37500000	38000000	0.268864
Chr6	38000000	38500000	0.252348
Chr6	38500000	39000000	0.219102
Chr6	39000000	39500000	0.282216
Chr6	39500000	40000000	0.285892
Chr6	40000000	40500000	0.240894
Chr6	40500000	41000000	0.255194
Chr6	41000000	41500000	0.25835
Chr6	41500000	42000000	0.234406
Chr6	42000000	42500000	0.233564
Chr6	42500000	43000000	0.214188
Chr6	43000000	43500000	0.30107
Chr6	43500000	44000000	0.231742
Chr6	44000000	44500000	0.251944
Chr6	44500000	45000000	0.254342
Chr6	45000000	45500000	0.260712
Chr6	45500000	46000000	0.218732
Chr6	46000000	46500000	0.289616
Chr6	46500000	47000000	0.265834
Chr6	47000000	47500000	0.261942
Chr6	47500000	48000000	0.27739
Chr6	48000000	48500000	0.300288
Chr6	48500000	49000000	0.222378
Chr6	49000000	49500000	0.234472
Chr6	49500000	50000000	0.221148
Chr6	50000000	50500000	0.329228
Chr6	50500000	51000000	0.21725
Chr6	51000000	51500000	0.12384
Chr6	51500000	52000000	0.17155
Chr6	52000000	52500000	0.164578
Chr6	52500000	53000000	0.39222
Chr6	53000000	53161057	0.277355
Chr7	0	500000	0.177468
Chr7	500000	1000000	0.18821
Chr7	1000000	1500000	0.217824
Chr7	1500000	2000000	0.216474
Chr7	2000000	2500000	0.269334
Chr7	2500000	3000000	0.18911
Chr7	3000000	3500000	0.208556
Chr7	3500000	4000000	0.24538
Chr7	4000000	4500000	0.228518
Chr7	4500000	5000000	0.235522
Chr7	5000000	5500000	0.24834
Chr7	5500000	6000000	0.312058
Chr7	6000000	6500000	0.304026
Chr7	6500000	7000000	0.32822
Chr7	7000000	7500000	0.284258
Chr7	7500000	8000000	0.218098
Chr7	8000000	8500000	0.283934
Chr7	8500000	9000000	0.289706
Chr7	9000000	9500000	0.26193
Chr7	9500000	10000000	0.226658
Chr7	10000000	10500000	0.269286
Chr7	10500000	11000000	0.273218
Chr7	11000000	11500000	0.275592
Chr7	11500000	12000000	0.341788
Chr7	12000000	12500000	0.18731
Chr7	12500000	13000000	0.215924
Chr7	13000000	13500000	0.259274
Chr7	13500000	14000000	0.28398
Chr7	14000000	14500000	0.166246
Chr7	14500000	15000000	0.22803
Chr7	15000000	15500000	0.249108
Chr7	15500000	16000000	0.263192
Chr7	16000000	16500000	0.266408
Chr7	16500000	17000000	0.252866
Chr7	17000000	17500000	0.28152
Chr7	17500000	18000000	0.332954
Chr7	18000000	18500000	0.317494
Chr7	18500000	19000000	0.296856
Chr7	19000000	19500000	0.222802
Chr7	19500000	20000000	0.232988
Chr7	20000000	20500000	0.21626
Chr7	20500000	21000000	0.323052
Chr7	21000000	21500000	0.25624
Chr7	21500000	22000000	0.222914
Chr7	22000000	22500000	0.230144
Chr7	22500000	23000000	0.247666
Chr7	23000000	23500000	0.11682
Chr7	23500000	24000000	0.171956
Chr7	24000000	24500000	0.210252
Chr7	24500000	25000000	0.196388
Chr7	25000000	25500000	0.216916
Chr7	25500000	26000000	0.222984
Chr7	26000000	26500000	0.24875
Chr7	26500000	27000000	0.237678
Chr7	27000000	27500000	0.1958
Chr7	27500000	28000000	0.209336
Chr7	28000000	28500000	0.242518
Chr7	28500000	29000000	0.233922
Chr7	29000000	29500000	0.250298
Chr7	29500000	30000000	0.222534
Chr7	30000000	30500000	0.244968
Chr7	30500000	31000000	0.231688
Chr7	31000000	31500000	0.220018
Chr7	31500000	32000000	0.221096
Chr7	32000000	32500000	0.240946
Chr7	32500000	33000000	0.275876
Chr7	33000000	33500000	0.262962
Chr7	33500000	34000000	0.27911
Chr7	34000000	34500000	0.245264
Chr7	34500000	35000000	0.194442
Chr7	35000000	35500000	0.18478
Chr7	35500000	36000000	0.257264
Chr7	36000000	36500000	0.270524
Chr7	36500000	37000000	0.211566
Chr7	37000000	37500000	0.24247
Chr7	37500000	38000000	0.240038
Chr7	38000000	38500000	0.291804
Chr7	38500000	39000000	0.223364
Chr7	39000000	39500000	0.274822
Chr7	39500000	40000000	0.238274
Chr7	40000000	40500000	0.285936
Chr7	40500000	41000000	0.268246
Chr7	41000000	41500000	0.208702
Chr7	41500000	42000000	0.162596
Chr7	42000000	42500000	0.24003
Chr7	42500000	43000000	0.186836
Chr7	43000000	43500000	0.16945
Chr7	43500000	44000000	0.183514
Chr7	44000000	44500000	0.210882
Chr7	44500000	45000000	0.225384
Chr7	45000000	45500000	0.226578
Chr7	45500000	46000000	0.132314
Chr7	46000000	46500000	0.168662
Chr7	46500000	47000000	0.182248
Chr7	47000000	47500000	0.133128
Chr7	47500000	48000000	0.189538
Chr7	48000000	48500000	0.126482
Chr7	48500000	49000000	0.158084
Chr7	49000000	49500000	0.110314
Chr7	49500000	49557166	0.810324
Chr8	0	500000	0.290222
Chr8	500000	1000000	0.251936
Chr8	1000000	1500000	0.241954
Chr8	1500000	2000000	0.284686
Chr8	2000000	2500000	0.20377
Chr8	2500000	3000000	0.28989
Chr8	3000000	3500000	0.248618
Chr8	3500000	4000000	0.277828
Chr8	4000000	4500000	0.342504
Chr8	4500000	5000000	0.221728
Chr8	5000000	5500000	0.26774
Chr8	5500000	6000000	0.267376
Chr8	6000000	6500000	0.249342
Chr8	6500000	7000000	0.2845
Chr8	7000000	7500000	0.3039
Chr8	7500000	8000000	0.332408
Chr8	8000000	8500000	0.308334
Chr8	8500000	9000000	0.286948
Chr8	9000000	9500000	0.26658
Chr8	9500000	10000000	0.270592
Chr8	10000000	10500000	0.29619
Chr8	10500000	11000000	0.295022
Chr8	11000000	11500000	0.28548
Chr8	11500000	12000000	0.28819
Chr8	12000000	12500000	0.287552
Chr8	12500000	13000000	0.359998
Chr8	13000000	13500000	0.271208
Chr8	13500000	14000000	0.255388
Chr8	14000000	14500000	0.235798
Chr8	14500000	15000000	0.27403
Chr8	15000000	15500000	0.33239
Chr8	15500000	16000000	0.273582
Chr8	16000000	16500000	0.237568
Chr8	16500000	17000000	0.24384
Chr8	17000000	17500000	0.293268
Chr8	17500000	18000000	0.250212
Chr8	18000000	18500000	0.265702
Chr8	18500000	19000000	0.277112
Chr8	19000000	19500000	0.298288
Chr8	19500000	20000000	0.263778
Chr8	20000000	20500000	0.252298
Chr8	20500000	21000000	0.205944
Chr8	21000000	21500000	0.25479
Chr8	21500000	22000000	0.239126
Chr8	22000000	22500000	0.2463
Chr8	22500000	23000000	0.253706
Chr8	23000000	23500000	0.263588
Chr8	23500000	24000000	0.31425
Chr8	24000000	24500000	0.24114
Chr8	24500000	25000000	0.243822
Chr8	25000000	25500000	0.249852
Chr8	25500000	26000000	0.237268
Chr8	26000000	26500000	0.181588
Chr8	26500000	27000000	0.142392
Chr8	27000000	27500000	0.16517
Chr8	27500000	28000000	0.200718
Chr8	28000000	28500000	0.214264
Chr8	28500000	29000000	0.243536
Chr8	29000000	29500000	0.244968
Chr8	29500000	30000000	0.210808
Chr8	30000000	30500000	0.215646
Chr8	30500000	31000000	0.235666
Chr8	31000000	31500000	0.25156
Chr8	31500000	32000000	0.235462
Chr8	32000000	32500000	0.243676
Chr8	32500000	33000000	0.24329
Chr8	33000000	33500000	0.209164
Chr8	33500000	34000000	0.189836
Chr8	34000000	34500000	0.26669
Chr8	34500000	35000000	0.265982
Chr8	35000000	35500000	0.257372
Chr8	35500000	36000000	0.24999
Chr8	36000000	36500000	0.304428
Chr8	36500000	37000000	0.234368
Chr8	37000000	37500000	0.2424
Chr8	37500000	38000000	0.257548
Chr8	38000000	38500000	0.269978
Chr8	38500000	39000000	0.31687
Chr8	39000000	39500000	0.294438
Chr8	39500000	40000000	0.312774
Chr8	40000000	40500000	0.261656
Chr8	40500000	41000000	0.294892
Chr8	41000000	41500000	0.29647
Chr8	41500000	42000000	0.26467
Chr8	42000000	42500000	0.216762
Chr8	42500000	43000000	0.250464
Chr8	43000000	43500000	0.219448
Chr8	43500000	44000000	0.206984
Chr8	44000000	44500000	0.172586
Chr8	44500000	45000000	0.159576
Chr8	45000000	45500000	0.161484
Chr8	45500000	46000000	0.220396
Chr8	46000000	46500000	0.231342
Chr8	46500000	47000000	0.221024
Chr8	47000000	47500000	0.250902
Chr8	47500000	47925607	0.285063
Chr9	0	500000	0.117732
Chr9	500000	1000000	0.088658
Chr9	1000000	1500000	0.115396
Chr9	1500000	2000000	0.105688
Chr9	2000000	2500000	0.11451
Chr9	2500000	3000000	0.197774
Chr9	3000000	3500000	0.11171
Chr9	3500000	4000000	0.188836
Chr9	4000000	4500000	0.214274
Chr9	4500000	5000000	0.103248
Chr9	5000000	5500000	0.11091
Chr9	5500000	6000000	0.123776
Chr9	6000000	6500000	0.112992
Chr9	6500000	7000000	0.143678
Chr9	7000000	7500000	0.140478
Chr9	7500000	8000000	0.178724
Chr9	8000000	8500000	0.216806
Chr9	8500000	9000000	0.18202
Chr9	9000000	9500000	0.140154
Chr9	9500000	10000000	0.154218
Chr9	10000000	10500000	0.189096
Chr9	10500000	11000000	0.14899
Chr9	11000000	11500000	0.217106
Chr9	11500000	12000000	0.146322
Chr9	12000000	12500000	0.273654
Chr9	12500000	13000000	0.171674
Chr9	13000000	13500000	0.245172
Chr9	13500000	14000000	0.202118
Chr9	14000000	14500000	0.262378
Chr9	14500000	15000000	0.271886
Chr9	15000000	15500000	0.29032
Chr9	15500000	16000000	0.195332
Chr9	16000000	16500000	0.231508
Chr9	16500000	17000000	0.322064
Chr9	17000000	17500000	0.2021
Chr9	17500000	18000000	0.251554
[truncated: 1,073 more rows]

## Sheet: Fig 2 Source 1
Fig. 2, Source 1: This is a Karyotype for the Susceptible and Resistant genomes for RIdeogram.
Chr	Start	End	fill	species	size	color
Chr1	1	70926600	969696	Susceptable	10	252525
Chr2	1	63765960	969696	Susceptable	10	252525
Chr3	1	63742515	969696	Susceptable	10	252525
Chr4	1	61313307	969696	Susceptable	10	252525
Chr5	1	57376714	969696	Susceptable	10	252525
Chr6	1	53161057	969696	Susceptable	10	252525
Chr7	1	49557166	969696	Susceptable	10	252525
Chr8	1	47925607	969696	Susceptable	10	252525
Chr9	1	42109816	969696	Susceptable	10	252525
chr1	1	71620515	969696	Resistant	10	252525
chr2	1	68893621	969696	Resistant	10	252525
chr3_1	1	51198921	969696	Resistant	10	252525
chr3_2	1	15889054	969696	Resistant	10	252525
chr4	1	66186269	969696	Resistant	10	252525
chr5_1	1	13217426	969696	Resistant	10	252525
chr5_2	1	44275547	969696	Resistant	10	252525
chr6_1	1	23134224	969696	Resistant	10	252525
chr6_2	1	7007681	969696	Resistant	10	252525
chr6_3	1	26838194	969696	Resistant	10	252525
chr7_1	1	1695312	969696	Resistant	10	252525
chr7_2	1	6841221	969696	Resistant	10	252525
chr7_3	1	42107294	969696	Resistant	10	252525
chr8	1	54869752	969696	Resistant	10	252525
chr9	1	47389074	969696	Resistant	10	252525

## Sheet: Fig 2 Source 2
Fig. 2, Source 1: This is a table of syntentic links between the Susceptible and Resistant genomes for RIdeogram.
Species_1	Start_1	End_1	Species_2	Start_2	End_2	fill
1	2189	42275	1	143629	180841	cccccc
1	46637	47351	1	184731	185345	cccccc
1	48604	49140	1	186208	186932	cccccc
1	51394	242791	1	187643	376190	cccccc
1	247481	944562	1	386128	1082287	cccccc
1	732933	733724	1	17120650	17121429	cccccc
1	944571	1021709	1	1086946	1164074	cccccc
1	1034829	1242546	1	1164849	1372633	cccccc
1	1243362	1450687	1	1372458	1564998	cccccc
1	1436131	1903379	1	1561109	2031693	cccccc
1	1906639	2154451	1	2033861	2283462	cccccc
1	2153701	2602257	1	2283462	2732003	cccccc
1	2602059	2650695	1	2732978	2781795	cccccc
1	2653271	2913940	1	2784139	3040840	cccccc
1	2917166	3243999	1	3045479	3354286	cccccc
1	3244005	3452804	1	3359358	3568831	cccccc
1	3452805	3456730	1	3572757	3568832	cccccc
1	3456731	3580915	1	3572758	3695936	cccccc
1	3576464	3580915	1	3701776	3697332	cccccc
1	3583285	3584397	1	3697092	3695979	cccccc
1	3587711	3707739	1	3699948	3820896	cccccc
1	3707833	3747693	1	3826024	3866436	cccccc
1	3745437	3786213	1	3865304	3907044	cccccc
1	3790344	3800676	1	3924253	3934584	cccccc
1	3812733	3817512	1	3934579	3939369	cccccc
1	3819581	3820436	1	3949115	3949987	cccccc
1	3820630	3859561	1	3954630	3988445	cccccc
1	3859557	3866194	1	3989214	3995741	cccccc
1	3875336	3876937	1	3995738	3997335	cccccc
1	3891260	3897437	1	3997329	4003475	cccccc
1	3911188	3922791	1	4003470	4014875	cccccc
1	3920237	4123411	1	4021194	4228602	cccccc
1	4123407	4124160	1	4243053	4243806	cccccc
1	4123903	4287037	1	4244105	4410460	cccccc
1	4294823	4296929	1	4410456	4412463	cccccc
1	4308713	4334000	1	4412459	4433775	cccccc
1	4339287	4402058	1	4454939	4521572	cccccc
1	4402945	4404826	1	4521618	4523544	cccccc
1	4408746	4436094	1	4523540	4547399	cccccc
1	4435355	4435774	1	4554928	4555351	cccccc
1	4436089	4439503	1	4551504	4554928	cccccc
1	4448842	4452407	1	4555353	4558923	cccccc
1	4459628	4534707	1	4558919	4631224	cccccc
1	4534852	4851874	1	4632137	4950098	cccccc
1	4853880	4999666	1	4962680	5110755	cccccc
1	4959021	4959633	1	12712525	12711911	cccccc
1	4999666	6635792	1	5139459	6778115	cccccc
1	5063948	5070417	1	55172557	55165974	cccccc
1	5232497	5235586	1	5136743	5139852	cccccc
1	6634951	10690433	1	6778122	10833873	cccccc
1	9617624	9620878	1	11355338	11358720	cccccc
1	10690434	10707262	1	10843995	10860863	cccccc
1	10695482	10697033	1	10840088	10841634	cccccc
1	10707262	11047320	1	10857467	11212938	cccccc
1	11056334	11154463	1	11219040	11305081	cccccc
1	11154464	11155082	1	11309736	11310354	cccccc
1	11157732	11159913	1	11310354	11312533	cccccc
1	11178245	11195455	1	11312529	11330088	cccccc
1	11195461	11200310	1	11357635	11362469	cccccc
1	11196257	11196888	1	11331547	11332192	cccccc
1	11200881	11359976	1	11362471	11533702	cccccc
1	11368891	11968216	1	11533781	12130882	cccccc
1	11974960	11976652	1	12130640	12132325	cccccc
1	11978267	12126599	1	12133954	12282613	cccccc
1	12139739	12327181	1	12281179	12465086	cccccc
1	12323640	12421168	1	12465088	12563037	cccccc
1	12422203	12449330	1	12563060	12590206	cccccc
1	12450849	12476287	1	12589601	12613980	cccccc
1	12476286	12479704	1	12615484	12618897	cccccc
1	12479698	12554328	1	12633740	12709438	cccccc
1	12554331	13198729	1	12723612	13367752	cccccc
1	13198724	13199065	1	13369381	13369722	cccccc
1	13201680	13232408	1	13399038	13430056	cccccc
1	13232410	13253945	1	13435098	13455291	cccccc
1	13253946	13259359	1	13459923	13465336	cccccc
1	13253946	13259359	1	13487675	13493088	cccccc
1	13253946	13259359	1	13515430	13520843	cccccc
1	13270390	13272178	1	13465582	13467406	cccccc
1	13270390	13272178	1	13493334	13495158	cccccc
1	13270390	13272178	1	13521089	13522913	cccccc
1	13273459	13278160	1	13467408	13472100	cccccc
1	13273459	13278160	1	13495160	13499851	cccccc
1	13273459	13278160	1	13522915	13527607	cccccc
1	13278158	13278891	1	13473646	13474398	cccccc
1	13278158	13278891	1	13501398	13502150	cccccc
1	13278158	13278891	1	13529154	13529907	cccccc
1	13278944	13279891	1	13475840	13476833	cccccc
1	13278944	13279891	1	13503592	13504585	cccccc
1	13278944	13279891	1	13531349	13532342	cccccc
1	13279886	13308921	1	13533133	13562868	cccccc
1	13423581	13424517	1	13472542	13473491	cccccc
1	13423581	13424517	1	13500293	13501243	cccccc
1	13423581	13424517	1	13528049	13528999	cccccc
1	13435149	13436173	1	13476833	13477854	cccccc
1	13435149	13436173	1	13504585	13505609	cccccc
1	13435149	13466464	1	13532342	13564260	cccccc
1	13467576	13490707	1	13564265	13587857	cccccc
1	13499583	13544568	1	13591763	13638169	cccccc
1	13544566	13568040	1	13689500	13711660	cccccc
1	13568037	13612679	1	13719130	13763834	cccccc
1	13655376	13743190	1	13763831	13855021	cccccc
1	13743307	13882857	1	13855150	13994673	cccccc
1	13883414	14007299	1	13994686	14119365	cccccc
1	14007061	14071658	1	14119897	14184959	cccccc
1	14122154	14609555	1	14196199	14684475	cccccc
1	14609549	14610368	1	14692278	14693096	cccccc
1	14610363	14628420	1	14703166	14721066	cccccc
1	14632441	14775208	1	14721064	14865293	cccccc
1	14775218	14785292	1	14936085	14946142	cccccc
1	14776622	14796289	1	14864356	14883734	cccccc
1	14776622	14778916	1	14899628	14901915	cccccc
1	14778537	14782575	1	14883732	14887774	cccccc
1	14778537	14796289	1	14903148	14920499	cccccc
1	14778537	14782575	1	14920497	14924537	cccccc
1	14793049	14817136	1	14946139	14970241	cccccc
1	14795072	14796289	1	14901931	14903150	cccccc
1	14822091	14900316	1	14966342	15044952	cccccc
1	15007373	15071717	1	15044963	15107925	cccccc
1	15070626	15077702	1	15116229	15123202	cccccc
1	15077694	15089488	1	15123874	15135772	cccccc
1	15077694	15080158	1	15134886	15137324	cccccc
1	15087415	15089488	1	15122592	15124759	cccccc
1	15089491	15109428	1	15136576	15160500	cccccc
1	15112036	15201431	1	15160672	15250975	cccccc
1	15202062	15202747	1	15250966	15251673	cccccc
1	15202743	15277737	1	15265798	15345478	cccccc
1	15276623	15377436	1	15343821	15443841	cccccc
1	15372592	15373187	1	15447766	15448361	cccccc
1	15377444	15443812	1	15448192	15514554	cccccc
1	15453000	15491264	1	15521733	15555623	cccccc
1	15491258	15616128	1	15566030	15708471	cccccc
1	15616142	15625917	1	15717988	15727582	cccccc
1	15733037	15989307	1	15771514	16028123	cccccc
1	15997543	15998323	1	16028820	16029605	cccccc
1	15998920	16092048	1	16029748	16123727	cccccc
1	16092410	16105429	1	16127304	16140368	cccccc
1	16107817	16114013	1	16147980	16154136	cccccc
1	16115418	16207344	1	16154120	16260704	cccccc
1	16193142	16194013	1	16260901	16261699	cccccc
1	16204421	16327582	1	16261702	16384782	cccccc
1	16332723	16352732	1	16387385	16407377	cccccc
1	16355750	16408956	1	16407259	16460455	cccccc
1	16408954	16452719	1	16461568	16505434	cccccc
1	16531575	16680283	1	16505429	16653882	cccccc
1	16681623	16709494	1	16667024	16695015	cccccc
1	16710394	16710618	1	16695185	16695409	cccccc
1	16713082	16714291	1	17165246	17166465	cccccc
1	16716664	16727307	1	16721523	16732242	cccccc
1	16716664	16733494	1	16752991	16770253	cccccc
1	16716664	16731232	1	16785910	16800686	cccccc
1	16716664	16722141	1	16814371	16819817	cccccc
1	16716664	16724497	1	16931221	16938662	cccccc
1	16716664	16733494	1	16985072	17002064	cccccc
1	16716664	16733494	1	17048940	17066022	cccccc
1	16716664	16720873	1	17101856	17106030	cccccc
1	16716664	16717874	1	17138728	17139939	cccccc
1	16718420	16724721	1	17139940	17146126	cccccc
1	16718971	16721828	1	16695405	16698132	cccccc
1	16722375	16728625	1	17106170	17112869	cccccc
1	16723384	16726806	1	16819822	16823540	cccccc
1	16725062	16733494	1	17146520	17154441	cccccc
1	16732427	16733193	1	16800682	16801463	cccccc
1	16733492	16747435	1	16708108	16722012	cccccc
1	16733492	16747435	1	16739589	16753480	cccccc
1	16733492	16734592	1	16802691	16803791	cccccc
1	16733492	16734326	1	17120913	17121745	cccccc
1	16733496	16747435	1	16773016	16786410	cccccc
1	16735529	16742112	1	16803789	16810377	cccccc
1	16735914	16747435	1	17127444	17139228	cccccc
1	16735916	16738524	1	17086843	17089432	cccccc
1	16738628	16740667	1	17093786	17095852	cccccc
1	16742724	16747434	1	17097537	17102355	cccccc
1	16742879	16747435	1	16810382	16814871	cccccc
1	16743329	16747435	1	16981324	16985572	cccccc
1	16743329	16747435	1	17045192	17049440	cccccc
1	16751232	16759761	1	16698136	16706421	cccccc
1	16751441	16759761	1	16938656	16946688	cccccc
1	16753332	16759761	1	16823541	16829966	cccccc
1	16753938	16759032	1	17113690	17118762	cccccc
1	16754096	16759761	1	16732244	16737906	cccccc
1	16766660	16767867	1	16706420	16707627	cccccc
1	16766660	16767867	1	16737905	16739111	cccccc
1	16766660	16767867	1	16771326	16772533	cccccc
1	16766660	16767867	1	16829965	16831171	cccccc
1	16766660	16767867	1	16946687	16947895	cccccc
1	16766660	16767869	1	17003135	17004345	cccccc
1	16766660	16767867	1	17067092	17068298	cccccc
1	16766660	16767867	1	17119243	17120432	cccccc
1	16766660	16767867	1	17155512	17156719	cccccc
1	16767904	16771737	1	16832506	16836377	cccccc
1	16767904	16771735	1	17069651	17073518	cccccc
1	16767904	16771735	1	17158073	17161916	cccccc
1	16772662	16796711	1	16836373	16860187	cccccc
1	16772666	16777352	1	16952205	16956880	cccccc
1	16772666	16777352	1	17073520	17078194	cccccc
1	16772666	16775981	1	17161918	17165244	cccccc
1	16773620	16777352	1	17008725	17012458	cccccc
1	16778426	16827806	1	17166527	17229357	cccccc
1	16796706	16823206	1	16867832	16894796	cccccc
1	16824373	16835852	1	16894824	16905382	cccccc
1	16832504	16840159	1	17229355	17236977	cccccc
1	16834638	16840159	1	16904807	16910305	cccccc
1	16837017	16851396	1	16915652	16929875	cccccc
1	16837017	16851396	1	16966988	16981322	cccccc
1	16837017	16908558	1	17242822	17314709	cccccc
1	16838819	16849819	1	17022740	17033721	cccccc
1	16849858	16851396	1	17043645	17045190	cccccc
1	16908553	17139111	1	17328914	17557604	cccccc
1	17139548	17481897	1	17580255	17931758	cccccc
1	17482397	17540413	1	17931544	17989623	cccccc
1	17540413	17654008	1	17990717	18101004	cccccc
1	17651082	18339651	1	18101807	18791132	cccccc
1	18363636	18598591	1	18791128	19046433	cccccc
1	18610658	18770148	1	19044345	19202419	cccccc
1	18785166	18786857	1	19203572	19204870	cccccc
1	18788404	18790443	1	19206433	19208089	cccccc
1	18866860	18867962	1	17560404	17561475	cccccc
1	18872998	18881150	1	19209498	19217747	cccccc
1	19051526	19053787	1	19217751	19219990	cccccc
1	19061045	19136557	1	19219986	19286128	cccccc
1	19170140	19340930	1	19286125	19456441	cccccc
1	19352103	19721565	1	19457294	19840122	cccccc
1	19788570	20110302	1	19840118	20167199	cccccc
1	20117438	26764830	1	20167437	26824442	cccccc
1	20317551	20318666	1	3953533	3952420	cccccc
1	23463814	23472936	1	53969427	53978541	cccccc
1	23485448	23486566	1	65201328	65200163	cccccc
1	23491891	23506584	1	12618896	12633650	cccccc
1	24384116	24398657	1	4243052	4228609	cccccc
1	26342162	26344097	1	71430894	71432830	cccccc
1	26610575	26618098	1	26829257	26821745	cccccc
1	26764831	34245318	1	26830266	34311962	cccccc
1	28781805	28783243	1	15770549	15772008	cccccc
1	30383129	30385260	1	14894166	14896210	cccccc
1	30383129	30385260	1	14930931	14932975	cccccc
1	30451096	30458881	1	14692279	14684475	cccccc
1	33003410	33006966	1	57296320	57292747	cccccc
1	33064298	33072097	1	13672581	13664846	cccccc
1	33434261	33438173	1	65133609	65137498	cccccc
1	33888371	33889912	1	1085573	1084071	cccccc
1	34252093	34684311	1	34311958	34744382	cccccc
1	34647475	34684317	1	34831276	34872035	cccccc
1	34647476	34683193	1	34807715	34847087	cccccc
1	34647481	34673481	1	34839367	34869524	cccccc
1	34670240	38253654	1	35075112	38658385	cccccc
1	34673580	34687593	1	34871009	34886338	cccccc
1	38247414	42024341	1	38656834	42433705	cccccc
1	40042777	40050584	1	71289742	71281955	cccccc
1	42000141	46997633	1	42374846	47372016	cccccc
1	43649913	43655746	1	55658782	55664527	cccccc
1	44318646	44319137	1	17084555	17084055	cccccc
1	44737488	44740590	1	3941556	3944641	cccccc
1	44741177	44743894	1	3945090	3947751	cccccc
1	46997119	49440742	1	47372029	49815701	cccccc
1	49432362	51826190	1	49760244	52153794	cccccc
1	51829114	51839262	1	52158192	52169682	cccccc
1	51839264	51854437	1	52179076	52194228	cccccc
1	51855028	51922035	1	52194086	52261913	cccccc
1	51922053	53023222	1	52262852	53364446	cccccc
1	52913768	52914493	1	2732803	2732002	cccccc
1	53020446	53033772	1	53375008	53361659	cccccc
1	53030996	53146035	1	53372221	53501892	cccccc
1	53146036	53331541	1	53500441	53671278	cccccc
1	53335714	53641111	1	53671419	53971878	cccccc
1	53637384	53803870	1	53978549	54144696	cccccc
1	53803868	53830080	1	54136741	54162961	cccccc
1	53831592	54039490	1	54163207	54383552	cccccc
1	54028662	54030183	1	54382888	54384410	cccccc
1	54039487	54182447	1	54384918	54527595	cccccc
1	54179429	54227974	1	54580797	54546937	cccccc
1	54232105	54247944	1	54546943	54529521	cccccc
1	54247284	54275201	1	54576580	54604619	cccccc
1	54279461	54281968	1	54607496	54610107	cccccc
1	54282624	54310090	1	54610288	54637907	cccccc
1	54313193	54344791	1	54642293	54673932	cccccc
1	54345015	54423410	1	54673949	54752411	cccccc
1	54423671	54455353	1	54752503	54784469	cccccc
1	54456168	54460099	1	54784377	54788302	cccccc
1	54461315	54467094	1	54789619	54795442	cccccc
1	54466333	54788303	1	54806800	55123802	cccccc
1	54788302	54812198	1	55129618	55153054	cccccc
1	54788450	54812198	1	55146084	55169374	cccccc
1	54814385	54941776	1	55170697	55301607	cccccc
1	54941773	55146732	1	55309050	55512568	cccccc
1	55145117	55265201	1	55519676	55654616	cccccc
1	55260038	55267176	1	55665684	55671659	cccccc
1	55265282	55272150	1	55651384	55658204	cccccc
1	55275141	55275723	1	55658200	55658782	cccccc
1	55288146	55654077	1	55671848	56043728	cccccc
1	55665737	55743825	1	56043732	56123135	cccccc
1	55744231	56559586	1	56123600	56931904	cccccc
1	56561316	56766371	1	56930187	57135155	cccccc
1	56764823	56930040	1	57127591	57292751	cccccc
1	56930258	57433357	1	57294752	57812961	cccccc
1	57428564	57429314	1	57816143	57816922	cccccc
1	57429746	57431018	1	57817128	57818447	cccccc
1	57434785	57536253	1	57822642	57927138	cccccc
1	57535808	57670609	1	57926162	58057485	cccccc
1	57670607	57704731	1	58058952	58093180	cccccc
1	57696718	57711079	1	58150297	58164899	cccccc
1	57705920	57712849	1	58120140	58127038	cccccc
1	57799029	57802509	1	58166624	58170089	cccccc
1	57814151	57815834	1	58164899	58166585	cccccc
1	57819608	57825946	1	58109915	58116114	cccccc
1	57819608	57825946	1	58131607	58137806	cccccc
1	57829834	57836883	1	58097994	58105071	cccccc
1	57829834	57836883	1	58141409	58148455	cccccc
1	57842052	57935150	1	58169169	58259682	cccccc
1	58005961	58015253	1	58264004	58273295	cccccc
1	58015597	58115072	1	58286661	58387326	cccccc
1	58114793	58117962	1	58388786	58391949	cccccc
1	58118059	58119481	1	58387356	58388790	cccccc
1	58120631	58938364	1	58391447	59191496	cccccc
1	58947789	58949780	1	59191491	59193483	cccccc
1	58949780	59227794	1	59199728	59493207	cccccc
1	59227791	59703345	1	59498730	59946305	cccccc
1	59372492	59373894	1	20168023	20166620	cccccc
1	59705641	59786804	1	59947786	60038421	cccccc
1	59789233	60587505	1	60037799	60854365	cccccc
1	60587549	61045256	1	60853346	61310046	cccccc
1	61045193	62718642	1	61310819	62997480	cccccc
1	62718634	62728027	1	63156106	63165563	cccccc
1	62725814	63274340	1	63172087	63724859	cccccc
1	63274798	63277446	1	63727859	63725209	cccccc
1	63277448	63301439	1	63727853	63751855	cccccc
1	63301435	64698780	1	63752374	65133543	cccccc
1	64699784	64735120	1	65139501	65175438	cccccc
1	64740428	64741036	1	65175494	65176110	cccccc
1	64744684	64746087	1	65178136	65179545	cccccc
1	64746085	64749787	1	65180368	65183977	cccccc
1	64805506	64818425	1	65186507	65195701	cccccc
1	64831719	64832974	1	65196320	65197592	cccccc
1	64832983	64873730	1	65204855	65245603	cccccc
1	64870777	64873742	1	65245586	65248473	cccccc
1	64870777	65045289	1	65248458	65421876	cccccc
1	65050272	65120761	1	65422081	65494705	cccccc
1	65121421	65236120	1	65494702	65608981	cccccc
1	65212210	65214460	1	15750507	15752765	cccccc
1	65236116	65809776	1	65620279	66193749	cccccc
1	65725094	65727114	1	3357781	3359793	cccccc
1	65809771	65826743	1	66198671	66212632	cccccc
1	65853113	65853982	1	66220734	66219855	cccccc
1	65863346	65863816	1	66222141	66222619	cccccc
1	65865264	67097116	1	66228390	67459984	cccccc
1	66845550	66846068	1	63752374	63751856	cccccc
1	67100219	67486291	1	67459993	67850307	cccccc
1	67497451	67628860	1	67854275	67985671	cccccc
1	67629031	68104182	1	67990224	68479520	cccccc
1	68101247	68255259	1	68486049	68635490	cccccc
1	68262474	68308287	1	68635785	68679293	cccccc
1	68307703	68310619	1	68681204	68684220	cccccc
1	68311932	68353693	1	68699647	68741676	cccccc
1	68354336	68460450	1	68741675	68847310	cccccc
1	68460866	68840528	1	68851167	69230161	cccccc
1	68665120	68665856	1	68696607	68697343	cccccc
1	68845771	69012350	1	69230157	69396912	cccccc
1	69012343	69613289	1	69397862	69994595	cccccc
1	69562753	69564438	1	68694853	68696555	cccccc
1	69615320	69872746	1	69994595	70253319	cccccc
1	69873528	69888748	1	70252607	70267849	cccccc
1	69893899	70597677	1	70268018	70971974	cccccc
1	70597273	70867854	1	70972675	71242647	cccccc
1	70861458	70899648	1	71239446	71275498	cccccc
1	70903029	70905844	1	71279084	71281952	cccccc
2	1	586451	2	593059	10521	cccccc
2	586450	4984655	2	4990810	593934	cccccc
2	2005156	2007465	2	59097422	59095122	cccccc
2	4969787	4971045	2	59150174	59151482	cccccc
2	4990221	5096085	2	5101552	4997473	cccccc
2	5108397	5153156	2	5147161	5101751	cccccc
2	5154956	5268605	2	5260806	5147148	cccccc
2	5266585	5268605	2	5261803	5259811	cccccc
2	5266585	5268605	2	5262815	5260824	cccccc
2	5266585	5268605	2	5263812	5261821	cccccc
2	5266589	5289545	2	5291192	5262837	cccccc
2	5290864	5524899	2	5528856	5299250	cccccc
2	5528176	5808355	2	5808706	5528688	cccccc
2	5808828	6138711	2	6128537	5809827	cccccc
2	6139067	8921847	2	8912851	6130108	cccccc
2	8756273	8758133	2	18925121	18926984	cccccc
2	8908279	10298661	2	10281414	8888503	cccccc
2	10304506	10357740	2	10340170	10281676	cccccc
2	10355868	10379594	2	10337666	10361593	cccccc
2	10395751	10501410	2	10465880	10361523	cccccc
2	10513231	10568286	2	10517657	10469326	cccccc
2	10570168	10582509	2	10536717	10519869	cccccc
2	10597256	10612845	2	10554151	10536711	cccccc
2	10613094	10646402	2	10587351	10554364	cccccc
2	10646543	10650769	2	10591203	10586950	cccccc
2	10651374	10705942	2	10652932	10608756	cccccc
2	10708177	10862182	2	10822536	10653348	cccccc
2	10864638	10906063	2	10872097	10822676	cccccc
2	10945811	10951835	2	10878796	10872800	cccccc
2	10951833	10958266	2	10886745	10880314	cccccc
2	10956459	10957997	2	10879621	10878141	cccccc
2	10958839	11256423	2	11193675	10886520	cccccc
2	11062465	11063020	2	10872206	10872761	cccccc
2	11257147	11264798	2	11202459	11194826	cccccc
2	11264811	14945328	2	14891276	11214822	cccccc
2	14945338	14952990	2	14908783	14900714	cccccc
2	14953528	15123133	2	15091980	14923307	cccccc
2	15124034	15309014	2	15276540	15091976	cccccc
2	15256588	15257797	2	43739854	43738644	cccccc
2	15308095	15424555	2	15379244	15276541	cccccc
2	15424551	15450676	2	15419159	15393011	cccccc
2	15452785	16042803	2	16003994	15421743	cccccc
2	15821580	15827830	2	59125368	59131561	cccccc
2	16041167	16258501	2	16214081	16003992	cccccc
2	16148210	16151413	2	10465879	10469085	cccccc
2	16269933	16296415	2	16235363	16208878	cccccc
2	16296411	16368720	2	16313361	16242164	cccccc
2	16368717	17086315	2	17022342	16314170	cccccc
2	16427042	16429605	2	17758390	17755867	cccccc
2	17091024	17094136	2	17033898	17030495	cccccc
2	17101022	17117890	2	17049281	17032282	cccccc
2	17120582	17124365	2	17058380	17054553	cccccc
2	17124361	17128543	2	17071954	17067766	cccccc
2	17127066	17144101	2	17095970	17079150	cccccc
2	17144177	17148805	2	40919566	40914985	cccccc
2	17146688	17147725	2	17096144	17097181	cccccc
2	17147806	17323880	2	17254083	17097182	cccccc
2	17323876	17327809	2	17272006	17268048	cccccc
2	17327896	17328243	2	17287864	17287520	cccccc
2	17329700	17336265	2	17294737	17287879	cccccc
2	17343980	17347337	2	17297693	17295266	cccccc
2	17359365	17362644	2	45523774	45526976	cccccc
2	17580241	18043141	2	17740599	17312617	cccccc
2	18043205	18143860	2	17899331	17786808	cccccc
2	18143979	18222237	2	17960168	17900378	cccccc
2	18219606	18222237	2	18000138	17997589	cccccc
2	18220650	18223131	2	17969590	17967049	cccccc
2	18220650	18223131	2	18009560	18007019	cccccc
2	18223127	18243358	2	17997591	17977127	cccccc
2	18223127	18275822	2	18069950	18017097	cccccc
2	18276209	18286182	2	18081626	18071625	cccccc
2	18299748	18316551	2	18108650	18082522	cccccc
2	18316545	18318805	2	18118709	18116449	cccccc
2	18323145	18357363	2	18163058	18118705	cccccc
2	18357485	18374430	2	18193881	18170732	cccccc
2	18373534	18381990	2	18204210	18195821	cccccc
2	18390454	18458431	2	18279906	18212980	cccccc
2	18457534	18469788	2	18294682	18282452	cccccc
2	18483393	18630864	2	18443785	18294696	cccccc
2	18635290	18682558	2	18489345	18442236	cccccc
2	18681659	18954773	2	18762061	18491864	cccccc
2	18955505	19112408	2	18926008	18769160	cccccc
2	19132546	19142905	2	18946721	18936383	cccccc
2	19154188	19299901	2	19076737	18945742	cccccc
2	19298980	19362267	2	19149741	19082686	cccccc
2	19326213	19470529	2	19318380	19165375	cccccc
2	19331841	19362267	2	19165258	19128099	cccccc
2	19468209	19959252	2	19837741	19325504	cccccc
2	19975885	19980708	2	19843120	19838297	cccccc
2	19989292	20042984	2	19892585	19843115	cccccc
2	20049228	20140590	2	19955630	19891184	cccccc
2	20136640	20363525	2	20200114	19955637	cccccc
2	20363526	20431252	2	20305501	20238768	cccccc
2	20432801	20440846	2	20313555	20305496	cccccc
2	20440237	20440846	2	20314375	20313746	cccccc
2	20440843	20516803	2	20384474	20316470	cccccc
2	20514353	20553311	2	20422446	20383554	cccccc
2	20561485	20661237	2	20530290	20422441	cccccc
2	20661258	20744181	2	20620206	20536569	cccccc
2	20744177	20855931	2	20732407	20627741	cccccc
2	20765209	20767576	2	28284209	28281842	cccccc
2	20855932	20863461	2	18170605	18163059	cccccc
2	20855932	20863461	2	37146195	37153742	cccccc
2	20863460	21060609	2	20937305	20732401	cccccc
2	21063148	21091930	2	20965162	20936406	cccccc
2	21091949	21107677	2	20976868	20961144	cccccc
2	21117178	21191583	2	21061888	20986995	cccccc
2	21192141	21390547	2	21253670	21064164	cccccc
2	21398072	21516602	2	21372047	21253666	cccccc
2	21461848	21462407	2	21603960	21603413	cccccc
2	21518114	21765886	2	21603413	21373467	cccccc
2	21558969	21561090	2	43731776	43733899	cccccc
2	21770895	21789596	2	21634679	21615978	cccccc
2	21792387	21834912	2	21688285	21645764	cccccc
2	21837451	22129199	2	21976236	21683954	cccccc
2	22133629	22355045	2	22197676	21976227	cccccc
2	22352956	22411701	2	22248747	22196630	cccccc
2	22410151	22548191	2	22387090	22255051	cccccc
2	22555712	22558166	2	22389540	22387086	cccccc
2	22558162	22574381	2	22413606	22398932	cccccc
2	22573862	22705906	2	22577328	22420345	cccccc
2	22705902	22708120	2	22586671	22584256	cccccc
2	22716264	22718622	2	22589026	22586666	cccccc
2	22728022	22777753	2	22667768	22589022	cccccc
2	22786987	22789461	2	22670238	22667764	cccccc
2	22789461	22808083	2	22724033	22705419	cccccc
2	22808078	22897902	2	22822934	22731635	cccccc
2	22833217	22834129	2	22704473	22703563	cccccc
2	22912301	22915125	2	22826148	22823326	cccccc
2	22915123	22988794	2	22932771	22843835	cccccc
2	22916169	22917153	2	22835169	22834185	cccccc
2	23001045	23210277	2	23129208	22932803	cccccc
2	23122853	23127186	2	18279011	18283354	cccccc
2	23210278	23217806	2	22724033	22731634	cccccc
2	23210278	23217806	2	24726147	24733660	cccccc
2	23213339	23217806	2	28034255	28029808	cccccc
2	23217807	23419055	2	23343439	23129204	cccccc
2	23432734	23896286	2	23798328	23343437	cccccc
2	23538800	23548198	2	26682005	26672390	cccccc
2	23791027	23796663	2	43743389	43749253	cccccc
2	23897835	24228946	2	24132753	23798323	cccccc
2	24229435	24275324	2	24187303	24133505	cccccc
2	24276362	24317380	2	24228195	24187301	cccccc
2	24315187	24317825	2	32637637	32633858	cccccc
2	24315187	24317825	2	32639934	32636836	cccccc
2	24315187	24317825	2	32641542	32639125	cccccc
2	24315187	24317825	2	32643150	32640733	cccccc
2	24315187	24317825	2	32645218	32642341	cccccc
2	24315187	24317825	2	32646139	32643490	cccccc
2	24315187	24317825	2	32647058	32644409	cccccc
2	24315187	24317825	2	32650047	32647398	cccccc
2	24315187	24317825	2	32717524	32713507	cccccc
2	24315187	24317818	2	32718436	32715797	cccccc
2	24315187	24317825	2	32720970	32718323	cccccc
2	24315187	24317825	2	32721889	32719242	cccccc
2	24315187	24317825	2	32724188	32721080	cccccc
2	24315188	24317825	2	32682663	32679558	cccccc
2	24315188	24317825	2	32726485	32723840	cccccc
2	24315222	24317825	2	32634659	32632285	cccccc
2	24315408	24317823	2	32715456	32712128	cccccc
2	24315831	24317028	2	32631157	32629952	cccccc
2	24316442	24317055	2	24228788	24228175	cccccc
2	24317014	24371305	2	24284718	24230567	cccccc
2	24319030	24457377	2	24390180	24252185	cccccc
2	24407769	24409380	2	43783983	43782418	cccccc
2	24456335	24630363	2	24555656	24388043	cccccc
2	24628814	24636855	2	24569132	24561091	cccccc
2	24637278	24651787	2	24584021	24569526	cccccc
2	24650238	24739496	2	24671575	24588980	cccccc
2	24735694	24743722	2	24590529	24582473	cccccc
2	24740291	24743721	2	28222184	28218753	cccccc
2	24742206	24790239	2	24726147	24673140	cccccc
2	24790234	24814686	2	24764724	24734032	cccccc
2	24815996	25041933	2	24976545	24764426	cccccc
2	25038204	25038843	2	24978541	24979184	cccccc
2	25041929	25060746	2	24998877	24980081	cccccc
2	25082285	25132546	2	25056518	24998872	cccccc
2	25130010	25182007	2	25111263	25059266	cccccc
2	25182095	25691913	2	25630693	25118237	cccccc
2	25691914	25768363	2	25711933	25636177	cccccc
2	25785451	25788513	2	25717552	25714490	cccccc
2	25788508	25806906	2	25737501	25719102	cccccc
2	25806901	25809144	2	25756832	25754589	cccccc
2	25809139	25830740	2	25786700	25765109	cccccc
2	25830736	25890228	2	25857448	25793587	cccccc
2	25841441	25845323	2	36770577	36766696	cccccc
2	25890854	25928287	2	25894908	25857446	cccccc
2	25928284	25972838	2	25932659	25888098	cccccc
2	26012330	26020720	2	28872144	28863713	cccccc
2	26020721	26031978	2	27932554	27943862	cccccc
2	26030766	26031978	2	27966430	27967642	cccccc
2	26038624	26040336	2	27967720	27969432	cccccc
2	26039804	26046561	2	27925856	27932559	cccccc
2	26039804	26049483	2	27956755	27966435	cccccc
2	26047903	26170622	2	27783294	27925857	cccccc
2	26055171	26059275	2	27953290	27957371	cccccc
2	26059270	26059973	2	27945677	27946380	cccccc
2	26170618	26392554	2	27554290	27775731	cccccc
2	26392709	26443950	2	27502859	27554170	cccccc
2	26443949	26471971	2	27473143	27501149	cccccc
2	26471965	26508798	2	27415018	27465032	cccccc
2	26508114	26540739	2	27353196	27400508	cccccc
2	26547521	26726951	2	27167754	27354800	cccccc
2	26725403	26829883	2	27057567	27162158	cccccc
2	26792811	26797127	2	29983532	29987840	cccccc
2	26836009	26856416	2	27038097	27058488	cccccc
2	26856411	26876286	2	27008811	27028641	cccccc
2	26862686	26872741	2	47848757	47858883	cccccc
2	26863565	26872741	2	45529507	45538674	cccccc
2	26870938	26872739	2	24557480	24555657	cccccc
2	26876282	26897860	2	26979416	27001011	cccccc
2	26901750	26979170	2	26902026	26979416	cccccc
2	26979691	27083907	2	26797776	26902027	cccccc
2	26989486	26994878	2	17969590	17974988	cccccc
2	26989486	26994878	2	18009560	18014958	cccccc
2	27083901	27086907	2	26788551	26791557	cccccc
2	27096282	27147422	2	26737413	26788557	cccccc
2	27147418	27166439	2	26703781	26722783	cccccc
2	27157425	27161746	2	26660784	26665275	cccccc
2	27168492	27181410	2	26690866	26703786	cccccc
2	27169397	27170449	2	26659687	26660788	cccccc
2	27172777	27180564	2	18762286	18770085	cccccc
2	27180926	27181750	2	26659454	26660278	cccccc
2	27181745	27501272	2	26329509	26651841	cccccc
2	27507952	27701363	2	26136040	26329514	cccccc
2	27699815	27859150	2	25962549	26131626	cccccc
2	27903091	27955133	2	28029808	27969431	cccccc
2	27979332	28001665	2	25962550	25932660	cccccc
2	28095159	28103495	2	28042565	28034256	cccccc
2	28104818	28111509	2	28051264	28044604	cccccc
2	28111505	28113195	2	28069266	28067576	cccccc
2	28131616	28265070	2	28215034	28069265	cccccc
2	28263519	28286645	2	28243760	28220634	cccccc
2	28286640	28315355	2	28281945	28253169	cccccc
2	28295469	28315355	2	28320410	28284207	cccccc
2	28315406	28415224	2	28444171	28321768	cccccc
2	28365791	28366810	2	26688539	26689556	cccccc
2	28414302	28422089	2	28457802	28450017	cccccc
2	28423250	28486871	2	28521377	28457794	cccccc
2	28499346	28528256	2	28564278	28535367	cccccc
2	28528251	28530499	2	28572756	28570508	cccccc
2	28530495	28624059	2	28689625	28580227	cccccc
2	28702712	28724400	2	28837895	28863713	cccccc
2	28732196	28746529	2	28829011	28837899	cccccc
2	28746877	28893484	2	28693302	28821351	cccccc
2	28919347	29023140	2	28975353	28872784	cccccc
2	29018934	29101059	2	29059928	28975351	cccccc
2	29093246	29217816	2	29190063	29059004	cccccc
2	29218949	29281585	2	29252707	29190059	cccccc
2	29281581	29283671	2	29261050	29258960	cccccc
2	29283667	29404363	2	29379082	29268000	cccccc
2	29404361	29404989	2	29381787	29381159	cccccc
2	29404984	29470056	2	29447527	29383336	cccccc
2	29469086	29712507	2	29688586	29449459	cccccc
2	29714583	29837643	2	29824997	29702075	cccccc
2	29837639	29921561	2	29916339	29831233	cccccc
2	29906926	29919084	2	29923583	29910115	cccccc
2	29932128	29932847	2	32632682	32631961	cccccc
2	29938322	29946597	2	29987851	29997220	cccccc
2	29938365	29948108	2	29997678	30007469	cccccc
2	29940795	29958879	2	29962316	29983500	cccccc
2	29942248	29953436	2	29991630	30003014	cccccc
2	29945096	29955397	2	29934531	29945283	cccccc
2	29945575	29963508	2	29938523	29959222	cccccc
2	29945657	29963431	2	29942788	29962558	cccccc
2	29946991	29957272	2	30007054	30017416	cccccc
2	29950828	29963508	2	29951296	29965087	cccccc
2	29951913	29962030	2	30011017	30021310	cccccc
2	29955337	29963502	2	29924999	29934150	cccccc
2	29963510	29988609	2	32025469	32050428	cccccc
2	29988584	29996464	2	32016399	32025062	cccccc
2	29999122	30005225	2	32009442	32014856	cccccc
2	30011948	30014429	2	32002039	32003831	cccccc
2	30015928	30187381	2	31841282	32000623	cccccc
2	30147240	30149301	2	22672715	22670916	cccccc
2	30187377	30297449	2	31721986	31833749	cccccc
2	30307500	30321931	2	33866863	33852190	cccccc
2	30307500	30307788	2	33869658	33869370	cccccc
2	30307500	30348805	2	33932372	33889457	cccccc
2	30349574	30393545	2	33976297	33932372	cccccc
2	30371754	30392939	2	34013860	33985497	cccccc
2	30383508	30393545	2	34022318	34012310	cccccc
2	30394186	30406503	2	33988612	33976293	cccccc
2	30394186	30560227	2	34188451	34022314	cccccc
2	30564109	30591665	2	34219232	34188422	cccccc
2	30592731	30628536	2	34255013	34219229	cccccc
2	30635379	30731830	2	34351510	34255008	cccccc
2	30730726	30754719	2	34376609	34352614	cccccc
2	30760217	30846688	2	34462289	34375970	cccccc
2	30847266	31121602	2	34751661	34462996	cccccc
2	31143624	31150214	2	34763568	34757038	cccccc
2	31143624	31198524	2	34834960	34763595	cccccc
2	31144928	31150214	2	34757011	34751724	cccccc
2	31166605	31198524	2	34909484	34877446	cccccc
2	31166655	31185262	2	34851062	34833732	cccccc
2	31166781	31193037	2	35527574	35553842	cccccc
2	31182808	31196769	2	34871119	34855733	cccccc
2	31185380	31199184	2	34866300	34850524	cccccc
2	31199266	31208114	2	35565075	35555982	cccccc
2	31199270	31208114	2	35557973	35549412	cccccc
2	31199362	31356288	2	35729599	35561851	cccccc
2	31202280	31208100	2	35475723	35469923	cccccc
2	31429962	31510408	2	35810020	35729600	cccccc
2	31501706	31510404	2	27160614	27169304	cccccc
2	31512037	31544709	2	35833968	35801328	cccccc
2	31544707	31586393	2	35881074	35835035	cccccc
2	31559715	31586486	2	35892631	35862014	cccccc
2	31559715	31571424	2	35911152	35897717	cccccc
2	31559725	31567929	2	35963929	35955781	cccccc
2	31562965	31573105	2	35940551	35930758	cccccc
2	31569023	31583812	2	36042306	36025786	cccccc
2	31570425	31572481	2	35912761	35910599	cccccc
2	31571130	31586480	2	35999223	35983521	cccccc
2	31574423	31583800	2	35924734	35915052	cccccc
2	31575324	31602189	2	36086143	36059538	cccccc
2	31575616	31586591	2	35984345	35974342	cccccc
2	31575621	31586593	2	36014267	36001921	cccccc
2	31576930	31584807	2	35971327	35962815	cccccc
2	31578678	31586574	2	36028246	36020597	cccccc
2	31579237	31586574	2	36022627	36015196	cccccc
2	31583840	31585472	2	35927287	35925324	cccccc
2	31589906	31594660	2	35917697	35911860	cccccc
2	31589913	31594680	2	35973502	35968783	cccccc
2	31589924	31594682	2	36054812	36049834	cccccc
2	31611803	31622507	2	35959823	35948642	cccccc
2	31613030	31639829	2	36117666	36086157	cccccc
2	31621268	31633319	2	36728486	36716272	cccccc
2	31639825	31662802	2	36152149	36127469	cccccc
2	31650675	31671547	2	36815030	36793960	cccccc
2	31650765	31673164	2	36870566	36846968	cccccc
2	31653512	31672206	2	36875219	36853598	cccccc
2	31656347	31673095	2	36858153	36838127	cccccc
2	31656430	31657104	2	36538888	36538210	cccccc
2	31657517	31673391	2	36882103	36865582	cccccc
2	31665464	31681323	2	36914289	36890595	cccccc
2	31667755	31681323	2	36891697	36873389	cccccc
2	31682202	31691423	2	36925675	36915988	cccccc
2	31683664	31694589	2	36157561	36146262	cccccc
2	31688212	31705751	2	36788221	36770580	cccccc
2	31689138	31700359	2	36738228	36726323	cccccc
2	31689304	31705817	2	36803867	36783997	cccccc
2	31692837	31907793	2	37142486	36925770	cccccc
2	31702283	31703042	2	36537130	36536372	cccccc
2	31702394	31703042	2	36540691	36540043	cccccc
2	31912137	31912694	2	37143057	37142482	cccccc
2	31920232	31923374	2	37146194	37143052	cccccc
2	31923368	32516042	2	37765475	37153741	cccccc
2	32514052	32876231	2	38120163	37765471	cccccc
2	32884403	32887570	2	38123146	38120157	cccccc
2	32887570	32979480	2	38211077	38144754	cccccc
2	32987279	32989463	2	38213253	38211072	cccccc
2	32997556	33068832	2	38270574	38213248	cccccc
2	33070106	33461481	2	38653000	38277296	cccccc
2	33418001	33420708	2	25711780	25714489	cccccc
2	33465566	33500424	2	38687847	38652995	cccccc
2	33500450	33503276	2	38699472	38696647	cccccc
2	33506110	33566257	2	38752397	38698408	cccccc
2	33566262	33602657	2	38792594	38756224	cccccc
2	33605689	33710622	2	38897245	38792206	cccccc
2	33722350	33739400	2	38945836	38928951	cccccc
2	33745617	33900442	2	39100608	38945831	cccccc
2	33801141	33803916	2	47823366	47826141	cccccc
2	33900440	33908035	2	31841283	31833748	cccccc
2	33908034	33922413	2	39114985	39100603	cccccc
2	33920861	33958347	2	39156346	39121286	cccccc
2	33966838	34168729	2	39368590	39166711	cccccc
2	34185560	34198227	2	39384166	39368586	cccccc
2	34200200	34214798	2	39398037	39383445	cccccc
2	34210883	34223071	2	39395626	39383444	cccccc
2	34223074	34355324	2	39550236	39396904	cccccc
2	34364583	34403706	2	39602378	39563241	cccccc
2	34403702	34406137	2	39614557	39612127	cccccc
2	34412161	34475793	2	39688136	39614717	cccccc
2	34482056	34567809	2	39771861	39688138	cccccc
2	34567903	34574688	2	28686519	28693301	cccccc
2	34573766	34718613	2	39907387	39770941	cccccc
2	34718609	34722232	2	39918575	39914946	cccccc
2	34745415	34870682	2	40046221	39918571	cccccc
2	34748732	34754980	2	44846773	44840589	cccccc
2	34876942	34910693	2	40078665	40045199	cccccc
2	34910890	35017890	2	40193071	40079549	cccccc
2	35018659	35064751	2	40230468	40193067	cccccc
2	35061710	35088461	2	40264861	40238110	cccccc
2	35088165	35209374	2	40392783	40269227	cccccc
2	35150926	35151594	2	47268868	47269536	cccccc
2	35218971	35298508	2	40474731	40396334	cccccc
2	35299342	35299763	2	40475148	40474729	cccccc
2	35346083	35509636	2	40631114	40475273	cccccc
2	35423788	35424499	2	40078678	40079389	cccccc
2	35509630	35510683	2	40638801	40637740	cccccc
2	35510678	35567090	2	40681741	40644942	cccccc
2	35518236	35524084	2	26653631	26659454	cccccc
2	35576470	35685019	2	40791037	40681737	cccccc
2	35696650	35730276	2	40824723	40791032	cccccc
2	35730272	35737891	2	40836658	40829038	cccccc
2	35730272	35730478	2	40847720	40847514	cccccc
2	35737887	35740575	2	40847513	40844761	cccccc
2	35743890	35795285	2	40903973	40847719	cccccc
2	35794020	35797423	2	40922780	40919373	cccccc
2	35794020	35795894	2	40926802	40924925	cccccc
2	35802625	35804687	2	40924833	40922774	cccccc
2	35802632	36775730	2	41899658	40926796	cccccc
2	36746892	36748562	2	41903382	41905048	cccccc
2	36752421	36758108	2	41897694	41903380	cccccc
2	36773144	36774102	2	41927143	41926233	cccccc
2	36774125	37270659	2	42425401	41936721	cccccc
2	37280146	37379142	2	42524384	42425395	cccccc
2	37371581	37600640	2	42752619	42523485	cccccc
2	37610044	38033431	2	43176145	42752615	cccccc
2	38033427	38036316	2	43189024	43185929	cccccc
2	38045702	38088703	2	43222405	43189019	cccccc
2	38089607	38091122	2	43233944	43232429	cccccc
2	38090307	38094291	2	43224763	43220778	cccccc
2	38093482	38113183	2	43250934	43233135	cccccc
2	38133490	38135997	2	43262846	43260338	cccccc
2	38137548	38146041	2	43271224	43263995	cccccc
2	38143731	38188951	2	43321331	43280975	cccccc
2	38188946	38199310	2	43340980	43331078	cccccc
2	38197761	38204804	2	43352468	43345426	cccccc
2	38200453	38224890	2	43380760	43361935	cccccc
2	38218111	38224890	2	43403075	43395376	cccccc
2	38218111	38224890	2	43410449	43402289	cccccc
2	38218111	38224890	2	43418521	43411507	cccccc
2	38222855	38224886	2	43396157	43394126	cccccc
2	38226440	38229256	2	43384725	43381910	cccccc
2	38226440	38240680	2	43428148	43412289	cccccc
2	38226440	38240680	2	43431146	43415979	cccccc
2	38255890	38332917	2	43475387	43422988	cccccc
2	38334608	38347117	2	43484157	43471830	cccccc
2	38355571	38361047	2	43487712	43482236	cccccc
2	38379849	38397089	2	43506129	43487708	cccccc
2	38396255	38405220	2	43347580	43338422	cccccc
2	38404696	38652873	2	43731311	43505688	cccccc
2	38652872	38690477	2	43841185	43803565	cccccc
2	38689552	38792132	2	43956671	43846542	cccccc
2	38792744	38869071	2	44032547	43956669	cccccc
2	38864765	39293195	2	44471702	44031657	cccccc
2	39291501	39300434	2	44482257	44473372	cccccc
2	39326208	39357245	2	44507788	44482254	cccccc
2	39337063	39338582	2	45527009	45528526	cccccc
2	39360786	39361649	2	44509205	44508343	cccccc
2	39361651	39425939	2	44582937	44519012	cccccc
2	39367360	39369776	2	44474105	44471717	cccccc
2	39433571	39435216	2	44584617	44582936	cccccc
2	39436475	39450584	2	44603571	44589321	cccccc
2	39471332	39559792	2	44705413	44609860	cccccc
2	39564515	39591613	2	44732502	44709825	cccccc
2	39598162	39644643	2	44776962	44732752	cccccc
2	39644637	39648985	2	44796306	44792040	cccccc
2	39650052	39652377	2	44798878	44796557	cccccc
2	39653263	39666218	2	44811874	44798883	cccccc
2	39666213	39670048	2	44824445	44820575	cccccc
2	39677419	39694510	2	44840383	44823499	cccccc
2	39690908	39795734	2	44957057	44846387	cccccc
2	39799575	39922154	2	45075515	44957984	cccccc
2	39946402	40007188	2	45154316	45087951	cccccc
2	40005387	40006841	2	59186438	59187972	cccccc
2	40007187	40015291	2	39380371	39372277	cccccc
2	40007188	40015289	2	50814201	50806086	cccccc
2	40016852	40023392	2	45160890	45154320	cccccc
2	40024818	40083368	2	45235189	45165416	cccccc
2	40084816	40132131	2	45282631	45235651	cccccc
2	40090594	40095384	2	59222453	59227288	cccccc
2	40132593	40161780	2	45309757	45282640	cccccc
2	40171299	40172574	2	45320540	45319272	cccccc
2	40182022	40263951	2	45402526	45320534	cccccc
2	40273726	40274698	2	45403495	45402523	cccccc
2	40274703	40319563	2	45459706	45414331	cccccc
2	40319569	40324570	2	45580754	45575740	cccccc
2	40326122	40376144	2	45631987	45584985	cccccc
2	40377006	40425387	2	45681195	45632668	cccccc
2	40425172	40498970	2	45756674	45682663	cccccc
2	40506330	40537747	2	45790749	45759363	cccccc
2	40537890	40580060	2	45824746	45790954	cccccc
2	40580219	40599099	2	45844168	45825406	cccccc
2	40598064	40612116	2	45861205	45848730	cccccc
2	40611899	40914007	2	46163744	45861773	cccccc
2	40975623	40975973	2	46164092	46163742	cccccc
2	40978635	41002019	2	46186793	46165403	cccccc
2	41001741	41128268	2	46312680	46187235	cccccc
2	41128432	41387948	2	46572533	46312854	cccccc
2	41387950	41413694	2	46602024	46576438	cccccc
2	41438717	41476412	2	46634931	46595681	cccccc
2	41486718	41563654	2	46708061	46634938	cccccc
2	41564603	42032419	2	47168693	46708058	cccccc
2	41771127	41775778	2	51160395	51165017	cccccc
2	42032419	42038651	2	29258960	29252708	cccccc
2	42038651	42137176	2	47268798	47168688	cccccc
2	42137171	42137454	2	47274287	47274005	cccccc
2	42138739	42143001	2	47278623	47274283	cccccc
2	42146083	42155964	2	47310075	47299103	cccccc
2	42156320	42572733	2	47741753	47310097	cccccc
2	42348914	42350471	2	29381783	29383342	cccccc
2	42458947	42459606	2	59306168	59306818	cccccc
2	42459938	42466463	2	59299283	59305820	cccccc
2	42573748	42651273	2	47823366	47741749	cccccc
2	42655328	42657396	2	47861226	47859158	cccccc
2	42657392	42667116	2	47880000	47868745	cccccc
2	42665582	42682215	2	47907370	47886298	cccccc
2	42681291	42714341	2	47946033	47913009	cccccc
2	42715688	42802128	2	48032043	47947051	cccccc
2	42813112	42830503	2	48049404	48032039	cccccc
2	42830725	42897729	2	48119341	48061352	cccccc
2	42836080	42837873	2	41906156	41904355	cccccc
2	42894045	42896732	2	48120880	48118381	cccccc
2	42897728	42965971	2	48182568	48122025	cccccc
2	42900441	42905327	2	59288541	59283636	cccccc
2	42965971	42974938	2	47878851	47887847	cccccc
2	42974934	43174842	2	48371757	48182928	cccccc
2	43174933	43178261	2	48384578	48381215	cccccc
2	43186984	43189361	2	48386940	48384579	cccccc
2	43196928	43474639	2	48651134	48386212	cccccc
2	43475659	43764127	2	48942903	48651134	cccccc
2	43521547	43522437	2	41915378	41914497	cccccc
2	43764480	43818814	2	49001504	48947439	cccccc
2	43821334	44129026	2	49293422	49000621	cccccc
2	43944779	43955972	2	17275612	17286908	cccccc
2	44037486	44037838	2	56150425	56150777	cccccc
2	44136368	44294119	2	49451501	49293438	cccccc
2	44155461	44155976	2	43731192	43731704	cccccc
2	44292678	44293233	2	49495076	49495642	cccccc
2	44294960	44304587	2	49462521	49452916	cccccc
2	44299398	44304587	2	49507263	49502055	cccccc
2	44310028	44328708	2	49481223	49462517	cccccc
2	44310028	44328708	2	49525888	49507259	cccccc
2	44329469	44345026	2	49502045	49486390	cccccc
2	44329469	44379000	2	49580039	49531055	cccccc
2	44380621	44449371	2	49642836	49579455	cccccc
2	44453597	44458100	2	49664408	49659937	cccccc
2	44458685	44495253	2	49711098	49674477	cccccc
2	44495251	44966707	2	50173859	49712600	cccccc
2	44963441	44968196	2	50173881	50178643	cccccc
2	44969935	44973791	2	50182990	50178650	cccccc
2	44976111	44981471	2	50193271	50185697	cccccc
2	44984480	45433426	2	50654031	50198372	cccccc
2	45438990	45498745	2	50695912	50654030	cccccc
2	45498745	45505652	2	27946380	27953289	cccccc
2	45505653	45530099	2	50720718	50695907	cccccc
2	45537948	45562556	2	50745315	50720714	cccccc
2	45562551	45619093	2	50805784	50746239	cccccc
2	45627318	45657147	2	50844206	50814202	cccccc
2	45657085	45954547	2	51145117	50847764	cccccc
2	45663600	45669681	2	50847766	50841652	cccccc
2	45954552	45957170	2	51181381	51179049	cccccc
2	45957174	45959566	2	51184203	51181820	cccccc
2	45961847	46568333	2	51809524	51190478	cccccc
2	46567788	46790509	2	52038209	51815540	cccccc
2	46793497	49218841	2	54463788	52038204	cccccc
2	47375090	47379630	2	48942904	48947442	cccccc
2	49218862	50037621	2	55272199	54457002	cccccc
2	50042830	50927541	2	56150319	55271112	cccccc
2	50927575	50990826	2	56207104	56151287	cccccc
2	50990825	51105158	2	56321475	56207414	cccccc
2	51105507	51214185	2	56432177	56322811	cccccc
2	51218273	51221948	2	56436862	56432947	cccccc
2	51226322	51231252	2	56441841	56436864	cccccc
2	51231380	51628466	2	56856439	56441961	cccccc
2	51620666	51767633	2	57002700	56855790	cccccc
2	51767012	51767633	2	57003318	57002697	cccccc
2	51767012	52232621	2	57470234	57003315	cccccc
2	52241770	52348566	2	57576962	57470237	cccccc
2	52351268	52634830	2	57863541	57576584	cccccc
2	52637670	52748056	2	57980085	57870586	cccccc
2	52748523	52756938	2	57990475	57982105	cccccc
2	52757902	52783042	2	58019856	57994665	cccccc
2	52783653	52877457	2	58114929	58020494	cccccc
2	52878931	52914149	2	58151094	58115591	cccccc
2	52920319	52930316	2	58161963	58150879	cccccc
2	52942904	53201200	2	58402237	58159948	cccccc
2	53212239	53267037	2	58456876	58402233	cccccc
2	53256023	53256602	2	58482854	58482297	cccccc
2	53257524	53258508	2	58484746	58483692	cccccc
2	53262651	53263659	2	58488629	58487616	cccccc
2	53264325	53300232	2	58524691	58488676	cccccc
2	53269542	53269835	2	58457674	58457376	cccccc
2	53270580	53272113	2	58464076	58462570	cccccc
2	53299244	53400550	2	58632869	58532967	cccccc
2	53400550	53805447	2	59061337	58653418	cccccc
2	53804315	53805384	2	59066530	59065446	cccccc
2	53950483	53951989	2	59322226	59320519	cccccc
2	53952494	53953190	2	59323277	59322591	cccccc
2	53954861	53990070	2	59383498	59348119	cccccc
2	53991958	54065245	2	59457862	59384417	cccccc
2	54065344	54086798	2	59483151	59461833	cccccc
2	54086706	54247037	2	59643889	59484321	cccccc
2	54247071	54311270	2	59709514	59643091	cccccc
2	54311286	54869749	2	60268597	59710115	cccccc
2	54868873	56079343	2	61465340	60268599	cccccc
2	56085290	56086805	2	61469257	61467687	cccccc
2	56089520	57301918	2	62685227	61472436	cccccc
2	57308393	57385769	2	62760203	62682346	cccccc
2	57385767	57386484	2	62763112	62762395	cccccc
2	57405752	57406683	2	62764071	62763138	cccccc
2	57406708	57861474	2	63219064	62764866	cccccc
2	57844224	57844868	2	63245526	63244886	cccccc
2	57861997	57863061	2	63241617	63240562	cccccc
2	57873139	58232860	2	63594045	63245668	cccccc
2	57884150	57886749	2	63244868	63240196	cccccc
2	58233110	58236335	2	63604177	63600928	cccccc
2	58240770	58251285	2	63636323	63625817	cccccc
2	58261601	58289992	2	63662265	63634831	cccccc
2	58290841	58479868	2	63851379	63662825	cccccc
2	58480757	58579073	2	63949553	63851371	cccccc
2	58579436	59370741	2	64748943	63949878	cccccc
2	59372504	59499972	2	64875048	64748067	cccccc
2	59516601	59625497	2	64977818	64876726	cccccc
2	59625533	59945291	2	65293340	64976438	cccccc
2	59945290	60159308	2	65503950	65292773	cccccc
2	60162975	60165014	2	65507135	65505624	cccccc
2	60167105	60168954	2	65509245	65507348	cccccc
2	60170676	60751738	2	66076375	65509244	cccccc
2	60750134	60767175	2	66099523	66083299	cccccc
2	60881143	60910478	2	66129081	66099673	cccccc
2	60913884	60934246	2	66156860	66129913	cccccc
2	60952312	60960038	2	66171018	66163305	cccccc
2	60960605	61115608	2	66356972	66183594	cccccc
2	61122465	61126711	2	66360661	66357226	cccccc
2	61126701	61462534	2	66711830	66364102	cccccc
2	61468543	61766325	2	67001499	66709359	cccccc
2	61766376	61963423	2	67201773	67004858	cccccc
2	61983042	62172416	2	67393843	67206839	cccccc
2	62171680	62332389	2	67555553	67393842	cccccc
2	62345187	62347082	2	67557462	67555552	cccccc
2	62347094	62351178	2	67566280	67562103	cccccc
2	62378154	62385872	2	67573949	67565979	cccccc
2	62385873	62390825	2	40264567	40269523	cccccc
2	62391011	62402094	2	67589035	67574130	cccccc
2	62404595	62715617	2	67903465	67594327	cccccc
2	62714953	63111325	2	68297433	67905070	cccccc
2	63121332	63124111	2	68300377	68297602	cccccc
2	63124183	63295122	2	68478411	68309637	cccccc
2	63301482	63704742	2	68880681	68477596	cccccc
2	63665282	63672101	2	9782	2929	cccccc
2	63732150	63741527	2	30917365	30907950	cccccc
2	63732150	63741527	2	31590596	31581181	cccccc
3	6	944225	3	961092	19940	cccccc
3	944285	1263546	3	1260639	962793	cccccc
3	1041791	1056341	4	2252438	2237891	cccccc
3	1262766	1649536	3	1670441	1262462	cccccc
3	1651258	1665159	3	1684657	1670742	cccccc
3	1665117	1870130	3	1887793	1685721	cccccc
3	1868549	1992334	3	2010645	1886774	cccccc
3	1993249	2330030	3	2336551	2011541	cccccc
3	2330032	2649549	3	2657536	2337481	cccccc
3	2649590	2705303	3	2714051	2658351	cccccc
3	2721294	2723252	3	2722552	2720550	cccccc
3	2728055	2790277	3	2792466	2726969	cccccc
3	2790280	2964178	3	2965210	2791275	cccccc
3	2968980	5620128	3	5620809	2969778	cccccc
3	4059538	4060130	4	3249700	3250291	cccccc
3	5627626	6041795	3	6035483	5620804	cccccc
3	6043775	6044356	3	6037951	6037362	cccccc
3	6044356	6046731	3	6045731	6043052	cccccc
3	6067610	6119609	3	6145062	6093040	cccccc
3	6123209	6128161	3	6149894	6145006	cccccc
3	6128224	6174800	3	6205499	6158933	cccccc
3	6176015	6953849	3	6991701	6206712	cccccc
3	6953849	7161020	3	7201714	6995888	cccccc
3	7165469	7194449	3	7230476	7201506	cccccc
3	7194448	7198919	3	7235910	7231479	cccccc
3	7198926	7203704	3	7238501	7243279	cccccc
3	7204781	7228771	3	7268486	7243279	cccccc
3	7215193	7216608	3	7236141	7237558	cccccc
3	7227848	8178611	3	8216122	7274419	cccccc
3	8178611	10018699	3	10047113	8215113	cccccc
3	10018636	10033147	3	10061300	10047823	cccccc
3	10033143	10356694	3	10391628	10067924	cccccc
3	10356692	10581280	3	10617594	10392436	cccccc
3	10578810	10579214	3	10630605	10630201	cccccc
3	10582129	10587523	3	10630195	10624807	cccccc
3	10582129	12640407	3	12686651	10630614	cccccc
3	10861067	10875608	4	2237891	2252437	cccccc
3	12639165	12716622	3	12766146	12684169	cccccc
3	12716623	12798854	3	12848139	12765636	cccccc
3	12791383	12792996	3	12849450	12847835	cccccc
3	12798851	12832979	3	12849497	12877143	cccccc
3	12828876	12929455	3	12967152	12866497	cccccc
3	12929456	12929885	3	12967153	12967582	cccccc
3	12929886	13095201	3	13130590	12967583	cccccc
3	13095809	13255961	3	13291459	13130650	cccccc
3	13259176	13388174	3	13420624	13291565	cccccc
3	13377323	13388174	3	13431460	13420621	cccccc
3	13377323	13471013	3	13525198	13431457	cccccc
3	13474125	13526355	3	13580104	13528083	cccccc
3	13530524	13535938	3	13585874	13580446	cccccc
3	13537070	13691835	3	13740016	13586018	cccccc
3	13695807	13766208	3	13818484	13744517	cccccc
3	13768735	13836061	3	13907647	13840111	cccccc
3	13839768	14147241	3	14219241	13911097	cccccc
3	14148131	14196205	3	14263832	14219577	cccccc
3	14197761	14297973	3	14364002	14263831	cccccc
3	14297558	14373929	3	14446407	14366591	cccccc
3	14453153	14456906	4	3487369	3483660	cccccc
3	14489492	14522436	3	14479335	14446418	cccccc
3	14529316	14771528	3	14729342	14479335	cccccc
3	14781971	14827072	3	14863561	14818613	cccccc
3	14816809	14841330	3	14876518	14852032	cccccc
3	14840673	14916115	3	14963087	14892524	cccccc
3	14916120	14979900	3	15046159	14982911	cccccc
3	14982267	15130770	3	15206841	15050085	cccccc
3	15137024	15160997	3	15226449	15202460	cccccc
3	15175408	15180227	3	15231193	15226445	cccccc
3	15205104	15562415	3	15611994	15242155	cccccc
3	15562429	16046245	3	16111751	15613172	cccccc
3	16033963	16651681	3	16694629	16059118	cccccc
3	16659614	16665261	3	16715144	16709496	cccccc
3	16665865	16672876	3	16723023	16716095	cccccc
3	16672238	16712163	3	16760654	16720451	cccccc
3	16713096	16773225	3	16820535	16760652	cccccc
3	16773221	16982714	3	17050819	16828037	cccccc
3	16986797	16998667	3	17065206	17055259	cccccc
3	17003751	17011372	3	17079834	17071338	cccccc
3	17011950	17145877	3	17212576	17079590	cccccc
3	17144123	17376052	3	17468201	17219120	cccccc
3	17382254	17779175	3	17851740	17471759	cccccc
3	17782108	18059283	3	18136384	17851738	cccccc
3	18001963	18002671	3	14964444	14963734	cccccc
3	18071501	18077503	3	18142397	18136398	cccccc
3	18076417	18083089	3	18153399	18146802	cccccc
3	18083494	18084697	3	18164546	18163301	cccccc
3	18089776	18145715	3	18220408	18164535	cccccc
3	18111800	18112338	3	18153561	18154143	cccccc
3	18149998	18734065	3	18842918	18221264	cccccc
3	18730988	19463280	3	19570602	18838964	cccccc
3	19470280	19742012	3	19833838	19569005	cccccc
3	19742010	19754742	3	19850243	19837466	cccccc
3	19760443	19764382	3	19853597	19849682	cccccc
3	19772154	19802606	3	19892533	19853593	cccccc
3	19804255	19808720	3	19899295	19894080	cccccc
3	19808889	19817581	3	19908694	19899939	cccccc
3	19817576	19820281	3	19919198	19916478	cccccc
3	19821470	19826732	3	19924357	19919098	cccccc
3	19836692	20059134	3	20147247	19924433	cccccc
3	19913885	19914976	3	40196873	40195778	cccccc
3	20061101	20416137	3	20504107	20149017	cccccc
3	20419809	20547662	3	20622721	20504198	cccccc
3	20551264	20584802	3	20653766	20620150	cccccc
3	20585512	20623660	3	20693981	20654408	cccccc
3	20624797	20715798	3	20780498	20696088	cccccc
3	20672099	20673011	4	292522	291610	cccccc
3	20713534	21097832	3	21149402	20787422	cccccc
3	21097829	21562290	3	21604275	21148412	cccccc
3	21567486	21754553	3	21795002	21605598	cccccc
3	21754366	21888124	3	21929941	21796065	cccccc
3	21890946	22118042	3	22156898	21928853	cccccc
3	22126223	22246689	3	22267919	22154891	cccccc
3	22246685	22336164	3	22358023	22268103	cccccc
3	22336551	22730403	3	22749271	22356939	cccccc
3	22737611	22745416	3	22754933	22747144	cccccc
3	22745412	22796020	3	22806439	22755834	cccccc
3	22784909	22791327	3	22818393	22812204	cccccc
3	22805744	22809323	3	22812124	22808588	cccccc
3	22827467	22828826	3	22808589	22807219	cccccc
3	22854770	22999737	3	22953177	22815666	cccccc
3	23010441	23331305	3	23268219	22952454	cccccc
3	23332130	23887303	3	23822750	23268604	cccccc
3	23695947	23705883	4	5116786	5126643	cccccc
3	23886724	24395900	3	24317498	23822748	cccccc
3	24433482	24435396	3	24329810	24327893	cccccc
3	24441350	24444478	3	24332033	24328904	cccccc
3	24444525	24529647	3	24416460	24331563	cccccc
3	24536144	24709957	3	24589619	24419149	cccccc
3	24709955	24854039	3	24743982	24597639	cccccc
3	24815997	24819344	4	152176	155251	cccccc
3	24862993	24895037	3	24773382	24748857	cccccc
3	24914186	24949302	3	24798002	24773382	cccccc
3	24953970	24980700	3	24817839	24798406	cccccc
3	24980696	24982301	3	24827433	24825803	cccccc
3	24982299	25018029	3	24863641	24827811	cccccc
3	25034469	25051478	3	24888453	24863637	cccccc
3	25051474	25051888	3	24898279	24897862	cccccc
3	25051885	25053224	3	24901225	24899884	cccccc
3	25053220	25057176	3	24909527	24905568	cccccc
3	25059715	25096746	3	24939582	24908626	cccccc
3	25106141	25120075	3	24951046	24939578	cccccc
3	25138682	25175998	3	24987442	24951040	cccccc
3	25180379	25253144	3	25060250	24987109	cccccc
3	25276453	25284314	3	25065222	25073351	cccccc
3	25284311	25314738	3	25126199	25095614	cccccc
3	25324165	25410846	3	25205178	25126797	cccccc
3	25411082	25830282	3	25639905	25207313	cccccc
3	25837013	25877399	3	25688842	25648463	cccccc
3	25885949	25994421	3	25773589	25688838	cccccc
3	25933100	25934313	4	3221050	3219843	cccccc
3	25994417	26052905	3	25832945	25774435	cccccc
3	26052467	26514021	3	26294836	25833653	cccccc
3	26512805	26516476	3	26306771	26303100	cccccc
3	26516470	26542659	3	26340536	26314292	cccccc
3	26543242	26598366	3	26395168	26340059	cccccc
3	26598361	26722209	3	26540306	26402710	cccccc
3	26722635	26723264	3	30783635	30784264	cccccc
3	26723540	26726980	3	30787476	30784036	cccccc
3	26726996	26763562	3	26577632	26541073	cccccc
3	26763559	27084905	3	26890563	26570681	cccccc
3	27090527	27184251	3	26982010	26889014	cccccc
3	27199901	27281811	3	27063848	26982006	cccccc
3	27276092	27284644	3	27082404	27073955	cccccc
3	27276092	27282982	3	28650889	28644021	cccccc
3	27276319	27286809	3	28642044	28631565	cccccc
3	27276354	27284842	3	28164349	28155647	cccccc
3	27276423	27286562	3	29036772	29026619	cccccc
3	27276428	27286644	3	28197768	28187536	cccccc
3	27276442	27286467	3	27943175	27933051	cccccc
3	27276447	27286690	3	28714709	28704354	cccccc
3	27276472	27287021	3	28077290	28066740	cccccc
3	27276475	27286681	3	27434149	27423928	cccccc
3	27276479	27286648	3	27109141	27098974	cccccc
3	27276539	27287394	3	27081930	27071064	cccccc
3	27276546	27286762	3	27093218	27082991	cccccc
3	27276570	27287396	3	27076138	27065283	cccccc
3	27276704	27281176	3	28007467	28003095	cccccc
3	27276754	27287021	3	28059918	28049644	cccccc
3	27276763	27287021	3	28065488	28055222	cccccc
3	27276763	27287014	3	28194572	28184304	cccccc
3	27276833	27287391	3	27085160	27074584	cccccc
3	27276870	27287393	3	27088616	27077853	cccccc
3	27276925	27287389	3	27132079	27121623	cccccc
3	27277125	27287539	3	29032960	29022527	cccccc
3	27277497	27287856	3	28696505	28686130	cccccc
3	27277505	27287867	3	27427200	27416831	cccccc
3	27277714	27287859	3	27105695	27095644	cccccc
3	27277764	27288026	3	27095828	27085551	cccccc
3	27277855	27287391	3	27071233	27061662	cccccc
3	27278165	27288938	3	27360398	27349428	cccccc
3	27278246	27289020	3	27393287	27382522	cccccc
3	27278246	27289020	3	27396622	27385856	cccccc
3	27278368	27288914	3	27338143	27327597	cccccc
3	27278368	27289018	3	28818613	28807955	cccccc
3	27279247	27289553	3	28108778	28098437	cccccc
3	27279253	27290086	3	28369141	28358343	cccccc
3	27279253	27289856	3	28385327	28374661	cccccc
3	27279262	27289893	3	28330836	28320150	cccccc
3	27279264	27289893	3	28346816	28336116	cccccc
3	27279265	27289893	3	28344242	28333546	cccccc
3	27279271	27289908	3	28339900	28329197	cccccc
3	27279271	27289893	3	28342344	28331652	cccccc
3	27279271	27290093	3	28379315	28368423	cccccc
3	27279271	27289902	3	28414872	28404162	cccccc
3	27279284	27290094	3	28356403	28345521	cccccc
3	27279285	27289497	3	28209244	28198872	cccccc
3	27279320	27289893	3	28400439	28389745	cccccc
3	27279330	27289544	3	28458988	28448714	cccccc
3	27279352	27289893	3	28336088	28325482	cccccc
3	27279376	27289893	3	28403458	28392758	cccccc
3	27279378	27289857	3	28394145	28383440	cccccc
3	27279380	27290947	3	27458039	27446568	cccccc
3	27279392	27290092	3	28362885	28352000	cccccc
3	27279392	27289893	3	28417883	28407192	cccccc
3	27279392	27289453	3	28766258	28756140	cccccc
3	27279434	27289451	3	27727350	27717188	cccccc
3	27280170	27292267	3	27326269	27314052	cccccc
3	27280392	27291459	3	27349722	27338634	cccccc
3	27280392	27292051	3	28633850	28621955	cccccc
3	27280733	27290986	3	29027188	29016768	cccccc
3	27280918	27283406	3	27468662	27466200	cccccc
3	27281857	27291733	3	27465251	27455491	cccccc
3	27282303	27293295	3	28357263	28346205	cccccc
3	27282470	27293728	3	28092901	28081420	cccccc
3	27282494	27293234	3	28453530	28442841	cccccc
3	27282495	27293257	3	28435678	28424959	cccccc
3	27282552	27293322	3	28024174	28013471	cccccc
3	27282587	27293512	3	28306361	28295410	cccccc
3	27283216	27293229	3	28020510	28010453	cccccc
3	27283226	27293344	3	28313995	28303842	cccccc
3	27283239	27293328	3	28408799	28398646	cccccc
3	27283471	27293611	3	27780370	27770107	cccccc
3	27283477	27290493	3	28287219	28280167	cccccc
3	27283481	27293345	3	28133029	28123134	cccccc
3	27284668	27296749	3	29008981	28996625	cccccc
3	27284681	27295000	3	28430044	28419774	cccccc
3	27284718	27296085	3	28483716	28472302	cccccc
3	27285046	27295489	3	27443764	27433295	cccccc
3	27285229	27295788	3	28317765	28307185	cccccc
3	27285422	27296907	3	29007239	28995594	cccccc
3	27286132	27296305	3	28990674	28980346	cccccc
3	27286611	27296908	3	28219444	28208993	cccccc
3	27286700	27297012	3	27924352	27914126	cccccc
3	27286709	27295310	3	28223088	28214341	cccccc
3	27288374	27297252	3	28724109	28715287	cccccc
3	27288480	27297248	3	28994967	28986164	cccccc
3	27289396	27297258	3	29000673	28992795	cccccc
3	27290360	27297252	3	28323689	28316805	cccccc
3	27290763	27580017	3	29325156	29034990	cccccc
3	27611158	27651238	3	32569071	32539146	cccccc
3	27624410	27634179	3	40603058	40612831	cccccc
3	27662330	27794242	3	32718337	32578662	cccccc
3	27793341	27937855	3	32868289	32720855	cccccc
3	27932253	28077896	3	33011781	32866116	cccccc
3	28076806	28219743	3	33170132	33014846	cccccc
3	28225746	28613234	3	33552516	33165536	cccccc
3	28726040	28733214	3	32310252	32317448	cccccc
3	28734270	28785913	3	32258105	32310003	cccccc
3	28783157	28796267	3	32245000	32258108	cccccc
3	28803802	29049410	3	31999282	32245005	cccccc
3	28812342	28813020	3	34822928	34823637	cccccc
3	29089175	29144170	3	32487252	32539146	cccccc
3	29127149	29136456	3	30547723	30538314	cccccc
3	29144163	29147263	3	32474375	32477475	cccccc
3	29156672	29204551	3	32425211	32474380	cccccc
3	29203911	29306035	3	32317448	32419536	cccccc
3	29330054	29412667	3	29417138	29325156	cccccc
3	29429384	29460947	3	29447492	29415922	cccccc
3	29453463	29460947	3	29453290	29445809	cccccc
3	29453463	29460947	3	29459088	29451606	cccccc
3	29453463	29460947	3	29464886	29457404	cccccc
3	29453463	29573721	3	29591785	29463202	cccccc
3	29573716	29654464	3	29681689	29601171	cccccc
3	29654918	29713293	3	29752662	29693224	cccccc
3	29713288	29713564	3	29762328	29762052	cccccc
3	29713559	29713991	3	29772187	29771726	cccccc
3	29713987	29739055	3	29804263	29779179	cccccc
3	29749147	29884453	3	29948552	29815410	cccccc
3	29891906	29903450	3	29987464	29968005	cccccc
3	29906727	29962779	3	30039805	29990798	cccccc
3	29964405	30009890	3	30090795	30046871	cccccc
3	30008342	30049622	3	30145887	30097110	cccccc
3	30059476	30094074	3	30171892	30144855	cccccc
3	30094070	30097247	3	30182599	30179422	cccccc
3	30100481	30220368	3	30312860	30192930	cccccc
3	30104276	30105825	3	30184145	30182598	cccccc
3	30227861	30302953	3	30389432	30312855	cccccc
3	30304062	30399286	3	30507241	30397163	cccccc
3	30400629	30437619	3	30540759	30503612	cccccc
3	30442406	30667973	3	30775213	30547722	cccccc
3	30667968	30668830	3	30783610	30782746	cccccc
3	30668826	30674662	3	30793322	30787477	cccccc
3	30675726	30739775	3	30865534	30793320	cccccc
3	30741581	30801190	3	30933628	30864635	cccccc
3	30805701	30941674	3	31097712	30932704	cccccc
3	30942268	31187953	3	31337116	31099535	cccccc
3	31188183	31234259	3	31382659	31336558	cccccc
3	31306060	31308128	3	31384726	31382658	cccccc
3	31308123	31376436	3	31478712	31394520	cccccc
3	31375220	31399484	3	31510295	31486055	cccccc
3	31396197	31408019	3	31510293	31522084	cccccc
3	31409188	31714415	3	31859179	31522083	cccccc
3	31434374	31444137	3	31477495	31487270	cccccc
3	31712396	31722360	3	49868173	49858244	cccccc
3	31720910	31787874	3	31924103	31857160	cccccc
3	31981663	32000956	3	35074915	35099885	cccccc
3	31981783	32000956	3	35086136	35107424	cccccc
3	31982448	31998423	3	35134554	35147121	cccccc
3	31983678	32000955	3	35109877	35127800	cccccc
3	31997808	32000956	3	35064348	35066879	cccccc
3	32000959	32009177	3	35054410	35062649	cccccc
3	32005486	32009176	3	35050309	35054397	cccccc
3	32007401	32008893	3	35013351	35014859	cccccc
3	32013688	32037441	3	34988971	35012711	cccccc
3	32019890	32026271	3	35514034	35507599	cccccc
3	32040919	32082208	3	34939268	34989610	cccccc
3	32099063	32103349	3	34920290	34924583	cccccc
3	32103379	32113330	3	34904865	34914991	cccccc
3	32107698	32108334	3	35251805	35251169	cccccc
3	32118407	32136168	3	34887109	34904864	cccccc
3	32123866	32126156	3	35254096	35251806	cccccc
3	32133876	32134515	3	34914802	34915441	cccccc
3	32158780	32179573	3	34863889	34887751	cccccc
3	32187339	32196269	3	34846073	34854896	cccccc
3	32189289	32190764	3	34855995	34854524	cccccc
3	32196269	32205379	3	34799209	34808320	cccccc
3	32196269	32205379	3	34802843	34811953	cccccc
3	32196269	32205379	3	34806476	34815586	cccccc
3	32196269	32201746	3	34831541	34837018	cccccc
3	32196269	32205379	3	34835174	34844284	cccccc
3	32196269	32205379	3	34838807	34847917	cccccc
3	32198113	32205379	3	34842440	34849706	cccccc
3	32200362	32201984	3	34823631	34825253	cccccc
3	32213751	32272459	3	34742601	34798765	cccccc
3	32276198	32280508	3	34735384	34739696	cccccc
3	32279868	32286842	3	34721142	34728115	cccccc
3	32286851	32490607	3	34510232	34709832	cccccc
3	32491296	32504427	3	34496850	34509983	cccccc
3	32503788	32550893	3	34452609	34493826	cccccc
3	32550782	32552994	3	34415567	34413356	cccccc
3	32553735	32589456	3	34414830	34449847	cccccc
3	32589456	32788956	3	34194950	34392467	cccccc
3	32777255	32780620	3	34713342	34709875	cccccc
3	32789957	32821011	3	34164596	34195685	cccccc
3	32821007	32844979	3	34132201	34158348	cccccc
3	32830033	32845101	3	33571355	33556284	cccccc
3	32830033	32844954	3	33619447	33603287	cccccc
3	32830033	32844987	3	33662895	33647355	cccccc
3	32830034	32845101	3	34126903	34141642	cccccc
3	32830039	32844987	3	33675435	33660683	cccccc
3	32830065	32844987	3	33650455	33635038	cccccc
3	32830143	32844936	3	33637176	33622441	cccccc
3	32830161	32845103	3	33688638	33674118	cccccc
3	32830161	32844952	3	34119015	34133836	cccccc
3	32830179	32844974	3	33586446	33571040	cccccc
3	32830179	32844936	3	33629899	33614877	cccccc
3	32830886	32845099	3	33726663	33712794	cccccc
3	32831406	32844979	3	33566824	33552594	cccccc
3	32833696	32845097	3	33710204	33696178	cccccc
3	32858902	32861694	3	35035616	35033071	cccccc
3	32869891	32881020	3	35159178	35148059	cccccc
3	32886015	32889584	3	35161145	35157564	cccccc
3	32887622	32893472	3	35171857	35166188	cccccc
3	32896429	32916799	3	35200413	35180045	cccccc
3	32930088	32953442	3	35233315	35209864	cccccc
3	32946974	32953442	3	35240508	35234318	cccccc
3	32960321	32961334	3	35241516	35240503	cccccc
3	32969814	32973473	3	35259866	35256217	cccccc
3	32988907	32998315	3	35271263	35261719	cccccc
3	32996844	32999234	3	35278174	35275788	cccccc
3	32999230	32999825	3	35285694	35285099	cccccc
3	33008123	33050110	3	35327977	35286173	cccccc
3	33055769	33067214	3	35338776	35327337	cccccc
3	33070811	33108566	3	35370732	35338849	cccccc
3	33101709	33135102	3	35408282	35374772	cccccc
3	33136472	33144699	3	35423976	35415774	cccccc
3	33148580	33191312	3	35479907	35430235	cccccc
3	33185346	33201565	3	35496204	35479907	cccccc
3	33201563	33204304	3	35506628	35503888	cccccc
3	33211665	33234811	3	35551655	35516564	cccccc
3	33248829	33340380	3	35641580	35559476	cccccc
3	33337741	33353567	3	35667403	35651712	cccccc
3	33339741	33340451	3	35647419	35646709	cccccc
3	33359399	33374403	3	35682163	35667409	cccccc
3	33367421	33374403	3	35520268	35513395	cccccc
3	33383169	33396643	3	35702700	35682448	cccccc
3	33391669	33392965	3	35702698	35703994	cccccc
3	33401529	33602952	3	35911034	35703994	cccccc
3	33401530	33408506	3	35021899	35015067	cccccc
3	33623659	33623923	3	42884139	42884403	cccccc
3	33623919	33739132	3	42704157	42843368	cccccc
3	33739128	33772827	3	42661961	42695729	cccccc
3	33750480	33753178	3	34716873	34719631	cccccc
3	33757996	33760653	3	26542190	26539514	cccccc
3	33944320	34135904	3	42462467	42661961	cccccc
3	34137716	34241266	3	42351357	42462469	cccccc
3	34227122	34230629	3	50550747	50547328	cccccc
3	34244289	34408418	3	42167059	42331041	cccccc
3	34408414	34411518	3	42154564	42157651	cccccc
3	34418280	34449874	3	42122984	42154571	cccccc
3	34450671	34460128	3	42104174	42113670	cccccc
3	34460134	34539964	3	42018404	42098252	cccccc
3	34539958	34566496	3	41976948	42010996	cccccc
3	34564947	34741962	3	41787045	41971336	cccccc
3	34742607	34767114	3	41760676	41786724	cccccc
3	34773378	35166701	3	41376695	41762224	cccccc
3	35174565	35237131	3	41315544	41376699	cccccc
3	35235938	35255977	3	41291207	41313209	cccccc
3	35245716	35282944	3	41130471	41169435	cccccc
3	35245716	35284175	3	41130471	41170178	cccccc
3	35245716	35280716	3	41130475	41166463	cccccc
3	35245716	35285767	3	41131845	41173893	cccccc
3	35245716	35285765	3	41141975	41185500	cccccc
3	35245716	35285767	3	41143456	41186242	cccccc
3	35247030	35285767	3	41144939	41187154	cccccc
3	35249258	35285767	3	41148160	41187154	cccccc
3	35250465	35290627	3	41125626	41165680	cccccc
3	35250892	35279129	3	41233996	41262762	cccccc
3	35252380	35281105	3	41233996	41262762	cccccc
3	35252485	35285767	3	41153354	41187154	cccccc
3	35257572	35301949	3	41217333	41262762	cccccc
3	35271908	35285767	3	41194243	41207874	cccccc
3	35273918	35308637	3	41267353	41303433	cccccc
3	35303901	35374192	3	41053936	41122928	cccccc
3	35370280	35401765	3	41022046	41053545	cccccc
3	35392691	35412302	3	40999628	41023294	cccccc
3	35412300	35504143	3	40906971	40997507	cccccc
3	35509151	35510803	3	40905312	40906964	cccccc
3	35514736	35518478	3	40901585	40905313	cccccc
3	35518474	35565958	3	40846573	40894052	cccccc
3	35565077	35757131	3	40631250	40850882	cccccc
3	35757127	35768663	3	40612832	40624374	cccccc
3	35768659	35769163	3	40602553	40603057	cccccc
3	35776670	35924356	3	40453235	40602557	cccccc
3	35843753	35848454	3	40204257	40199398	cccccc
3	35853412	35854729	3	40206419	40205090	cccccc
3	35924351	36084785	3	40266203	40445754	cccccc
3	35929809	35938381	3	28225865	28234526	cccccc
3	36078667	36104332	3	40234321	40261773	cccccc
3	36104330	36109222	3	40185162	40190055	cccccc
3	36118751	36209756	3	40094257	40185167	cccccc
3	36136547	36136966	3	40196632	40197051	cccccc
3	36219160	36364331	3	39954964	40094262	cccccc
3	36372692	36396279	3	39923460	39954486	cccccc
3	36401144	36404197	3	39921060	39924112	cccccc
3	36404193	36409740	3	39907958	39913505	cccccc
3	36409735	36421096	3	39879341	39890701	cccccc
3	36424204	36453423	3	39850686	39879924	cccccc
3	36450806	36608242	3	39677154	39843143	cccccc
3	36609536	36615205	3	39661290	39667597	cccccc
3	36617188	36633233	3	39637379	39652944	cccccc
3	36633228	36635989	3	39624839	39627600	cccccc
3	36651602	36672694	3	39598163	39620949	cccccc
3	36652099	36655400	3	39619092	39622901	cccccc
3	36679566	36694135	3	39585356	39599056	cccccc
3	36695451	36700909	3	39579357	39583601	cccccc
3	36709501	36755228	3	39569940	39529758	cccccc
3	36735030	36766016	3	39546663	39511975	cccccc
3	36766247	36794111	3	39483385	39507176	cccccc
3	36766247	36799341	3	39491372	39529050	cccccc
3	36766247	36799336	3	39493913	39535147	cccccc
3	36766247	36799309	3	39500045	39540714	cccccc
3	36766252	36799158	3	39484694	39519383	cccccc
3	36769972	36788302	3	40272473	40253892	cccccc
3	36808579	36816048	3	39479007	39486477	cccccc
3	36815155	36825888	3	39465732	39476461	cccccc
3	36841601	36865494	3	39435117	39458156	cccccc
3	36866053	36907238	3	39387924	39428325	cccccc
3	36907235	36971487	3	39301079	39395650	cccccc
3	36965683	37087130	3	39164218	39295172	cccccc
3	36965683	36971487	3	39295171	39301080	cccccc
3	36995692	36999632	3	42100663	42097002	cccccc
3	37100703	37102150	3	39162774	39164222	cccccc
3	37109684	37319281	3	38946625	39162778	cccccc
3	37318067	37320162	3	38937180	38939275	cccccc
3	37326955	37476721	3	38764165	38936828	cccccc
3	37477770	37510507	3	38731185	38763923	cccccc
3	37505401	37527055	3	38753153	38774771	cccccc
3	37510502	37927513	3	38299079	38721906	cccccc
3	37922830	37926116	3	14762049	14758749	cccccc
3	37927226	37994549	3	38231418	38298733	cccccc
3	37994299	38129710	3	38113035	38231054	cccccc
3	37999757	38000125	3	38231049	38231416	cccccc
3	38123452	38133190	3	38085300	38095048	cccccc
3	38127535	38133190	3	38108292	38113957	cccccc
3	38140733	38158978	3	38090043	38108298	cccccc
3	38151333	38398584	3	37840221	38087523	cccccc
3	38382289	38572787	3	37663938	37859012	cccccc
3	38571221	38608435	3	37615151	37658342	cccccc
3	38614267	38726199	3	37499370	37616984	cccccc
3	38746748	38942602	3	37304970	37499365	cccccc
3	38943045	39065345	3	37182366	37305286	cccccc
3	39073429	39100449	3	37155533	37182371	cccccc
3	39108257	39216795	3	37056846	37155538	cccccc
3	39115134	39123793	3	37665505	37656792	cccccc
3	39226203	39396143	3	36882612	37056851	cccccc
3	39394942	39534040	3	36731456	36875374	cccccc
3	39534040	39540882	3	34822927	34816081	cccccc
3	39540881	39569115	3	36702948	36731462	cccccc
3	39552212	39786958	3	36477724	36712709	cccccc
3	39785264	39890774	3	36379858	36475988	cccccc
3	39918028	40143781	3	36147902	36379863	cccccc
3	40143777	40215287	3	36075520	36146977	cccccc
3	40191389	40197408	3	36066460	36072391	cccccc
3	40192536	40193454	3	36053190	36054108	cccccc
3	40225955	40257339	3	36014372	36045749	cccccc
3	40256410	40308258	3	35962605	36014345	cccccc
3	40307554	40335298	3	35932050	35959795	cccccc
3	40342942	40363940	3	35911035	35932056	cccccc
3	40362857	40384440	3	42905994	42884410	cccccc
3	40367201	40368681	3	25078829	25080271	cccccc
3	40393840	40515666	3	43010599	42905989	cccccc
3	40515662	40554835	3	43056703	43017481	cccccc
3	40552064	40554835	3	43058565	43055792	cccccc
3	40552064	40554835	3	43060456	43057654	cccccc
3	40552064	40555683	3	43063164	43059515	cccccc
3	40563221	40660650	3	43161545	43063160	cccccc
3	40664026	40696514	3	43197017	43164502	cccccc
3	40705715	40713243	3	26314293	26306770	cccccc
3	40705717	40713243	3	28155648	28148099	cccccc
3	40713831	40786312	3	43267351	43197013	cccccc
3	40793873	40845793	3	43318327	43267345	cccccc
3	40816933	40833598	3	43334992	43318323	cccccc
3	40834523	41057856	3	43602308	43334988	cccccc
3	41065502	41394842	3	43971745	43602303	cccccc
3	41394842	41403014	3	43971407	43979581	cccccc
3	41403013	41411271	3	30097881	30089578	cccccc
3	41412820	41868844	3	44442514	43978799	cccccc
3	41870681	42045226	3	44619301	44444858	cccccc
3	42056111	42078672	3	44642897	44620198	cccccc
3	42077123	42270843	3	44835473	44649231	cccccc
3	42286747	42536375	3	45098744	44836835	cccccc
3	42544194	42673080	3	45229734	45098738	cccccc
3	42649975	42671298	3	45241984	45221023	cccccc
3	42649975	42666636	3	45258026	45241203	cccccc
3	42649975	42671451	3	45310336	45287479	cccccc
3	42649975	42671011	3	45357527	45335035	cccccc
3	42649975	42678495	3	45381941	45350994	cccccc
3	42649975	42667825	3	45400073	45381105	cccccc
3	42649975	42674174	3	45433866	45405463	cccccc
3	42649975	42671973	3	45439370	45416118	cccccc
3	42649975	42672157	3	45457479	45434414	cccccc
3	42649975	42679860	3	45510510	45470293	cccccc
3	42649975	42675470	3	45528309	45497531	cccccc
3	42649975	42673875	3	45558848	45532227	cccccc
3	42649984	42678447	3	45340478	45305337	cccccc
3	42649993	42679976	3	45546740	45515380	cccccc
3	42649994	42672179	3	45470724	45448879	cccccc
3	42650356	42673660	3	45300242	45273407	cccccc
3	42651336	42667764	3	45249145	45232419	cccccc
3	42653473	42678475	3	45285731	45252276	cccccc
3	42654500	42669604	3	45263903	45248408	cccccc
3	42659451	42672017	3	45351375	45338372	cccccc
3	42661033	42676264	3	45588761	45570914	cccccc
3	42663625	42680002	3	45584403	45554929	cccccc
3	42671716	42842422	3	45751210	45580232	cccccc
3	42842418	42923662	3	45840087	45758781	cccccc
3	42874903	42923662	3	45888816	45840084	cccccc
3	42874903	43283411	3	46310576	45888813	cccccc
3	43290916	43293583	3	46313456	46310751	cccccc
3	43293570	43685485	3	46704998	46320353	cccccc
3	43685483	43688155	3	46730674	46728011	cccccc
3	43692174	43693241	3	46731745	46730678	cccccc
3	43700823	43718796	3	46749875	46731743	cccccc
3	43719632	43720041	3	46750322	46749913	cccccc
3	43720037	43861316	3	46902341	46764870	cccccc
3	43862022	43895955	3	46936146	46902339	cccccc
3	43909155	44054846	3	47094355	46947232	cccccc
3	44053330	44072225	3	47121231	47103108	cccccc
3	44075316	44225891	3	47272425	47121862	cccccc
3	44225909	44262244	3	47310797	47274385	cccccc
3	44271779	44397192	3	47443485	47310793	cccccc
3	44390784	44398931	3	50894578	50886191	cccccc
3	44399122	44417512	3	47461895	47443489	cccccc
3	44417637	44454839	3	47505271	47466915	cccccc
3	44459999	44678035	3	47737853	47510174	cccccc
3	44685631	44803737	3	47855959	47737849	cccccc
3	44795077	44894137	3	47951639	47850581	cccccc
3	44853911	44860676	4	2944434	2937716	cccccc
3	44902248	44905137	3	47954524	47951634	cccccc
3	44912682	44999399	3	48041501	47954529	cccccc
3	44999423	44999899	3	48052191	48052664	cccccc
3	44999907	45001191	3	48041510	48042790	cccccc
3	45077002	45204632	3	48207478	48052664	cccccc
3	45214046	45245992	3	48239558	48211618	cccccc
3	45247544	45250978	3	48550645	48554080	cccccc
3	45259091	45268379	3	48541543	48550649	cccccc
3	45277797	45316185	3	48513450	48541549	cccccc
3	45316188	45352936	3	48472921	48514862	cccccc
3	45350681	45367681	3	48460505	48478180	cccccc
3	45369813	45407112	3	48422485	48460500	cccccc
3	45414033	45444346	3	48408862	48439090	cccccc
3	45439199	45439914	3	48320776	48321524	cccccc
3	45439199	45439914	3	48347690	48348438	cccccc
3	45439199	45439918	3	48369165	48369882	cccccc
3	45439331	45445316	3	48395475	48401580	cccccc
3	45439344	45442083	3	48352846	48355646	cccccc
3	45440074	45451917	3	48357480	48368987	cccccc
3	45440210	45451917	3	48309092	48320504	cccccc
3	45440210	45442083	3	48345577	48347418	cccccc
3	45446510	45451917	3	48403417	48408864	cccccc
3	45449141	45451917	3	48392669	48395478	cccccc
3	45450350	45451917	3	48375460	48377033	cccccc
3	45451912	45453627	3	48305529	48307246	cccccc
3	45453630	45454357	3	48305438	48304712	cccccc
3	45454359	45496299	3	48262571	48304704	cccccc
3	45500581	45507215	3	48254400	48262575	cccccc
3	45513488	45533239	3	48239554	48256092	cccccc
3	45545104	45764537	3	48763584	48554082	cccccc
3	45763361	46316136	3	49329095	48775456	cccccc
3	46314700	46420239	3	49444236	49337160	cccccc
3	46384334	46391863	3	28287232	28294775	cccccc
3	46384335	46391864	3	29804262	29811799	cccccc
3	46420234	46605760	3	49636146	49450775	cccccc
3	46462490	46464426	3	40233295	40235225	cccccc
3	46597290	46599474	3	49638328	49636144	cccccc
3	46605154	46806603	3	49859692	49637688	cccccc
3	46805153	46815159	3	49876415	49866722	cccccc
3	46822389	47028616	3	50082813	49876410	cccccc
3	47020122	47023342	3	50085247	50081836	cccccc
3	47031938	47054991	3	50107725	50084638	cccccc
3	47059578	47063033	3	50112365	50108934	cccccc
3	47069819	47108040	3	50139175	50110758	cccccc
3	47108783	47114035	3	50147963	50142721	cccccc
3	47127036	47138682	3	50162691	50151055	cccccc
3	47263348	47514338	3	50397561	50165588	cccccc
3	47278178	47283282	3	50151600	50146508	cccccc
3	47521028	47545640	3	50420020	50395787	cccccc
3	47545660	47620756	3	50495791	50421944	cccccc
3	47592926	47595147	3	50511800	50509792	cccccc
3	47646521	47655574	3	50508223	50499120	cccccc
3	47655572	47675438	3	50537071	50516819	cccccc
3	47659264	47669592	3	50584696	50574408	cccccc
3	47680149	47688841	3	50559864	50551151	cccccc
3	47680782	47688841	3	50600859	50592784	cccccc
3	47690955	47701660	3	50570676	50559966	cccccc
3	47690955	47699312	3	50609207	50600961	cccccc
3	47701673	47825858	3	50724925	50607400	cccccc
3	47749680	47757771	3	50566414	50574374	cccccc
3	47751527	47752551	3	35248644	35249667	cccccc
3	47754442	47757795	3	35243603	35246923	cccccc
3	47826397	47977845	3	50886013	50733679	cccccc
3	47991038	48000428	3	50898271	50888885	cccccc
3	48008043	48021934	3	50913138	50899087	cccccc
3	48022836	48023158	3	50913457	50913135	cccccc
3	48028841	48099385	3	50987859	50913455	cccccc
3	48094869	48141178	3	51043629	50998079	cccccc
3	48140534	48150762	3	51053858	51043628	cccccc
3	48160574	48169239	3	51061363	51052704	cccccc
3	48175898	48317761	3	51198921	51057468	cccccc
3	48335209	48374755	4	8	40985	cccccc
3	48376903	48381735	4	2898185	2903002	cccccc
3	48377677	48383951	4	2891932	2898184	cccccc
3	48381730	48383953	4	2907322	2909544	cccccc
3	48383952	48473488	4	40980	126941	cccccc
3	48480503	48508067	4	125772	153210	cccccc
3	48518173	48523563	4	154222	159610	cccccc
3	48529506	48620994	4	158286	247542	cccccc
3	48629691	48662861	4	246458	280022	cccccc
3	48647264	48649601	3	50987856	50990195	cccccc
3	48667084	48667834	4	280589	281341	cccccc
3	48667829	48678443	4	297373	307988	cccccc
3	48677657	48765803	4	307991	388998	cccccc
3	48722933	48734672	3	15231191	15242158	cccccc
3	48744264	48747111	4	291611	288694	cccccc
3	48765796	48767127	4	394281	395613	cccccc
3	48770899	49365145	4	395613	992224	cccccc
3	49364246	49529629	4	994763	1147972	cccccc
3	49529624	49633922	4	1172761	1276877	cccccc
3	49633775	49753793	4	1286345	1398831	cccccc
3	49760028	49761545	4	1398825	1400344	cccccc
3	49771017	49859124	4	1400694	1480529	cccccc
3	49872933	49920768	4	1488720	1536583	cccccc
3	49934395	49940700	4	1536579	1542879	cccccc
3	49940695	50055767	4	1550416	1662047	cccccc
3	50056294	50531075	4	1660411	2125739	cccccc
3	50523227	50632605	4	2124873	2233970	cccccc
3	50632601	50672296	4	2263075	2302761	cccccc
3	50673732	50783724	4	2301529	2402906	cccccc
3	50778214	50939921	4	2405051	2565112	cccccc
3	50938823	50988039	4	2573410	2622780	cccccc
3	50995092	51055538	4	2619271	2677017	cccccc
3	51060274	51172871	4	2677013	2789841	cccccc
3	51172044	51182158	4	2792422	2802810	cccccc
3	51182360	51195127	4	2802968	2815444	cccccc
3	51201694	51204844	4	2814603	2817744	cccccc
3	51205137	51210752	4	2833357	2838914	cccccc
3	51217437	51234540	4	2837352	2856006	cccccc
3	51234616	51250292	4	2869324	2884991	cccccc
3	51250297	51251088	4	2886550	2887359	cccccc
3	51250297	51251088	4	2888909	2889718	cccccc
3	51251084	51279085	4	2909543	2937711	cccccc
3	51279087	51279421	4	2944861	2945195	cccccc
3	51283665	51298403	4	2945200	2966360	cccccc
3	51298398	51312689	4	2974161	2995753	cccccc
3	51312690	51452264	4	3029396	3171019	cccccc
3	51474090	51511206	4	3167572	3204700	cccccc
3	51498919	51499677	4	3208711	3209476	cccccc
3	51511205	51525008	4	3292871	3307604	cccccc
3	51525004	51613450	4	3309765	3368929	cccccc
3	51526781	51528915	4	3307863	3309942	cccccc
3	51613446	51635846	4	3385326	3407760	cccccc
3	51637597	51642855	4	3408619	3414129	cccccc
3	51644054	51653202	4	3413205	3422333	cccccc
3	51653227	51660749	4	3383851	3376309	cccccc
3	51660748	51689810	4	3422337	3463552	cccccc
3	51705084	51708008	4	3469044	3471962	cccccc
3	51708004	51735306	4	3481331	3509802	cccccc
3	51816720	51829141	4	3513980	3527174	cccccc
3	51829145	51831245	4	3534947	3536964	cccccc
3	51839032	52249545	4	3536960	3954531	cccccc
3	52249542	52286697	4	3951317	3988498	cccccc
3	52290528	52739195	4	3984867	4416064	cccccc
3	52739191	52922489	4	4417614	4600249	cccccc
3	52947861	52979178	4	4600262	4641221	cccccc
3	52991061	53187616	4	4640232	4829279	cccccc
3	53187613	53205115	4	4859837	4877076	cccccc
3	53205110	53210967	4	4881410	4887255	cccccc
3	53207815	53208779	4	4855023	4855991	cccccc
3	53210961	53219958	4	4894888	4901869	cccccc
3	53221380	53240115	4	4901867	4919506	cccccc
3	53249514	53251858	4	4919500	4921842	cccccc
3	53254386	53364214	4	4920950	5031323	cccccc
3	53381515	53469641	4	5036390	5122024	cccccc
3	53485442	53490129	4	5123744	5128441	cccccc
3	53492646	53627365	4	5127544	5242485	cccccc
3	53629449	53630235	4	5242637	5243423	cccccc
3	53636287	53665099	4	5243418	5272482	cccccc
3	53686163	53690103	4	5278559	5282497	cccccc
3	53689739	53690103	4	5289463	5289827	cccccc
3	53690107	53933174	4	5291371	5534309	cccccc
3	53865134	54156301	4	5531665	5823020	cccccc
3	54152642	54181394	4	5829758	5858532	cccccc
3	54195915	54336979	4	5858527	5999525	cccccc
3	54360003	54643834	4	6006490	6281737	cccccc
3	54643842	54718605	4	6282884	6357663	cccccc
3	54710837	54712858	4	6358832	6360536	cccccc
3	54730640	54778265	4	6368118	6415764	cccccc
3	54753160	54753944	4	6367323	6368115	cccccc
3	54782861	54804546	4	6420486	6442160	cccccc
3	54784555	54786295	4	6358030	6359767	cccccc
3	54805203	54814744	4	6442159	6451541	cccccc
3	54814795	54819838	4	6362289	6367326	cccccc
3	54820783	55114179	4	6449808	6739786	cccccc
3	55114175	55214196	4	6740673	6841260	cccccc
3	55211790	55887331	4	6839631	7515921	cccccc
3	55345661	55353305	4	3499179	3491335	cccccc
3	55887327	55889327	4	7521535	7523578	cccccc
3	55904539	59053012	4	7525025	10682024	cccccc
3	56017127	56027926	3	46716831	46705946	cccccc
3	56276600	56277083	3	24744838	24744351	cccccc
3	59058668	59247564	4	10686405	10875570	cccccc
3	59247562	59248940	4	10879687	10880970	cccccc
3	59251320	59775762	4	10881847	11414151	cccccc
3	59785117	60133332	4	11414146	11761701	cccccc
3	60108749	60113049	4	11822371	11826706	cccccc
3	60134198	60150401	4	11761730	11778195	cccccc
3	60137229	60150389	4	11826725	11840331	cccccc
3	60147425	60150760	4	11866166	11869519	cccccc
3	60150757	60153678	4	11778560	11781474	cccccc
3	60154139	60164666	4	11781831	11792217	cccccc
3	60154139	60167409	4	11802700	11815701	cccccc
3	60156343	60162289	4	11839530	11845485	cccccc
3	60158418	60163811	4	11870778	11876439	cccccc
3	60159559	60165439	4	11860277	11866168	cccccc
3	60170788	60184058	4	11802700	11815701	cccccc
3	60173362	60173942	4	11792219	11792809	cccccc
3	60181609	60183568	4	11820875	11822907	cccccc
3	60193156	60244516	4	11873671	11925016	cccccc
3	60193986	60195669	4	11815354	11817034	cccccc
3	60197176	60197619	4	11818399	11818840	cccccc
3	60197701	60199069	4	11819108	11820436	cccccc
3	60245115	60596910	4	11925350	12272414	cccccc
3	60610515	60611319	4	12275032	12275819	cccccc
3	60614255	60615376	4	12283059	12284180	cccccc
3	60618913	61121247	4	12289497	12774891	cccccc
3	61121356	61222728	4	12776545	12877726	cccccc
3	61228099	61232670	4	12877731	12882306	cccccc
3	61232974	61233976	4	12882800	12883802	cccccc
3	61234287	61399426	4	12883866	13048471	cccccc
3	61378589	61382122	4	13047645	13051143	cccccc
3	61401340	63033475	4	13051660	14683650	cccccc
3	63054217	63112629	4	14670703	14728671	cccccc
3	63120460	63161024	4	14728667	14772944	cccccc
3	63162896	63178506	4	14775052	14790488	cccccc
3	63192640	63401321	4	14792724	15001028	cccccc
3	63407852	63742514	4	14998220	15332495	cccccc
3	63643644	63649944	3	29948553	29954861	cccccc
4	0	420808	5	432902	11899	cccccc
4	421653	441197	5	452729	433039	cccccc
4	441198	442122	5	456345	455427	cccccc
4	444555	1294035	5	1288985	457101	cccccc
4	1293632	1343106	5	1344487	1295450	cccccc
4	1343101	1747954	5	1752109	1351395	cccccc
4	1374972	1380990	5	1289796	1295853	cccccc
4	1639638	1640190	5	1350843	1351395	cccccc
4	1739416	2016707	5	2046153	1759818	cccccc
4	2015049	2204281	5	2233249	2045406	cccccc
4	2207225	2793879	5	2814566	2233242	cccccc
4	2793902	3589369	5	3611255	2815449	cccccc
4	3612524	3663447	5	3663957	3613064	cccccc
4	3663906	4312433	5	4330360	3682969	cccccc
4	3715418	3717022	5	3681347	3682969	cccccc
4	3717018	3722143	5	3661678	3666802	cccccc
4	4313351	4319455	5	4337595	4331494	cccccc
4	4326732	4328654	5	4339811	4337889	cccccc
4	4326732	4356593	5	4381465	4351241	cccccc
4	4326732	4356593	5	4391488	4361257	cccccc
4	4326732	4356593	5	4422116	4391883	cccccc
4	4326732	4356593	5	4442705	4412489	cccccc
4	4326732	4356593	5	4450497	4420284	cccccc
4	4326732	4356593	5	4469415	4439203	cccccc
4	4326732	4356593	5	4477204	4446993	cccccc
4	4326732	4356593	5	4492219	4462020	cccccc
4	4326732	4356593	5	4502235	4472036	cccccc
4	4326732	4356593	5	4522835	4492613	cccccc
4	4326732	4356584	5	4537311	4507084	cccccc
4	4326732	4356593	5	4559578	4529361	cccccc
4	4326732	4356593	5	4567362	4537158	cccccc
4	4326732	4356593	5	4609408	4579215	cccccc
4	4326732	4356593	5	4617762	4587555	cccccc
4	4326732	4356593	5	4637249	4607019	cccccc
4	4326732	4356593	5	4647260	4617043	cccccc
4	4326732	4356593	5	4679522	4649322	cccccc
4	4326732	4356593	5	4688974	4658786	cccccc
4	4326732	4356593	5	4697314	4667128	cccccc
4	4326732	4339805	5	4701885	4688812	cccccc
4	4326732	4356593	5	4742084	4711910	cccccc
4	4326732	4356593	5	4750427	4720247	cccccc
4	4326737	4356593	5	4459399	4429194	cccccc
4	4332001	4353256	5	4771569	4749974	cccccc
4	4332518	4354580	5	4759542	4737146	cccccc
4	4335905	4356593	5	4358637	4337610	cccccc
4	4350536	5836772	5	6251121	4765514	cccccc
4	4352262	4356584	5	4713730	4709411	cccccc
4	5836768	6305807	5	6727068	6252526	cccccc
4	6310800	7000280	5	7416209	6727063	cccccc
4	6853531	6855206	5	36282313	36283909	cccccc
4	6855986	6857044	5	36280489	36281530	cccccc
4	7006298	7093435	5	7515856	7429772	cccccc
4	7013851	7014871	5	7418297	7417254	cccccc
4	7093432	7123666	5	7548600	7516157	cccccc
4	7130605	7229826	5	7653156	7548595	cccccc
4	7157703	7159205	5	7416285	7417862	cccccc
4	7228715	7283134	5	7715204	7660611	cccccc
4	7289976	7423383	5	7850763	7717086	cccccc
4	7434004	7436131	5	7870109	7872244	cccccc
4	7438666	7440134	5	7865510	7866972	cccccc
4	7441419	7557815	5	7989345	7872945	cccccc
4	7556277	7653879	5	8096320	7997856	cccccc
4	7654686	7655254	5	8097259	8096707	cccccc
4	7655271	7660238	5	8102146	8097546	cccccc
4	7661768	7662409	5	8102813	8102185	cccccc
4	7670550	8024140	5	8487738	8118700	cccccc
4	8021947	8146369	5	8618506	8494093	cccccc
4	8160753	8247808	5	8704263	8617209	cccccc
4	8197493	8252556	5	8946535	8891698	cccccc
4	8253096	8414598	5	9112212	8949428	cccccc
4	8254833	8414598	5	8864908	8704263	cccccc
4	8268683	8273451	5	9184785	9180009	cccccc
4	8271876	8273503	5	9455847	9454210	cccccc
4	8351359	8354746	5	8949930	8946543	cccccc
4	8398941	8408326	5	8877669	8867829	cccccc
4	8398941	8408326	5	9124973	9115133	cccccc
4	8408342	8432499	5	8902093	8878088	cccccc
4	8408342	8474319	5	9181610	9125392	cccccc
4	8474326	8617802	5	9326457	9182462	cccccc
4	8479084	8479549	5	9352250	9351784	cccccc
4	8607531	8616974	5	8870222	8860705	cccccc
4	8607531	8616974	5	9117526	9108009	cccccc
4	8616971	8644021	5	9351783	9324772	cccccc
4	8689072	8791828	5	9454096	9352338	cccccc
4	8791905	9151914	5	9816899	9456771	cccccc
4	9156638	9368598	5	10045635	9833708	cccccc
4	9368594	9723677	5	10401592	10046407	cccccc
4	9723054	9723677	5	10404604	10403978	cccccc
4	9723054	9793215	5	10477228	10406954	cccccc
4	9725475	9725945	5	10403977	10403513	cccccc
4	9725475	9725912	5	10406930	10406499	cccccc
4	9802019	10092992	5	10770357	10477239	cccccc
4	10107188	10340743	5	11006012	10772381	cccccc
4	10328433	13222854	5	13898048	11006019	cccccc
4	13222970	13321824	5	13999935	13903487	cccccc
4	13324476	13365552	5	14044010	14003037	cccccc
4	13366600	13412724	5	14090684	14044445	cccccc
4	13418666	13672491	5	14343208	14091429	cccccc
4	13678596	14039818	5	14716474	14342876	cccccc
4	14039812	15029350	5	15705781	14716982	cccccc
4	14493473	14498844	5	63845184	63839594	cccccc
4	15023591	15024209	5	15748832	15749430	cccccc
4	15028119	15247319	5	15976421	15756740	cccccc
4	15048875	15049756	5	15711860	15710984	cccccc
4	15048912	15049534	5	15710255	15709645	cccccc
4	15051522	15051972	5	15718474	15718015	cccccc
4	15247324	15252953	5	16029055	16023610	cccccc
4	15253534	15254037	5	16030538	16030043	cccccc
4	15257731	15337280	5	16094425	16034015	cccccc
4	15272297	15273095	5	15743966	15743122	cccccc
4	15337790	15358503	5	16115617	16094889	cccccc
4	15359379	15371071	5	16187064	16175433	cccccc
4	15379505	15493729	5	16299865	16185643	cccccc
4	15494345	15525366	5	16330238	16299464	cccccc
4	15526350	15573934	5	16379175	16331506	cccccc
4	15559032	15571067	5	29481626	29470731	cccccc
4	15575239	15690152	5	16487815	16380682	cccccc
4	15691308	15733786	5	16538378	16494949	cccccc
4	15730263	15777796	5	16596160	16549670	cccccc
4	15786186	15789002	5	16598332	16595511	cccccc
4	15804612	16014750	5	16809591	16598358	cccccc
4	16015846	16396708	5	17190912	16809621	cccccc
4	16396728	16428330	5	17231519	17199695	cccccc
4	16411584	16412619	5	17199429	17198402	cccccc
4	16448811	16525685	5	17307736	17231516	cccccc
4	16525852	16712211	5	17491934	17308084	cccccc
4	16716665	18358085	5	19133024	17491949	cccccc
4	17469712	17473311	5	40388143	40391746	cccccc
4	18348678	18358084	5	40249196	40239759	cccccc
4	18348678	18358084	5	41440791	41450198	cccccc
4	18348680	21167445	5	21949992	19131475	cccccc
4	18348680	18358084	5	22023221	22013821	cccccc
4	18348680	18353867	5	38192177	38186997	cccccc
4	18348680	18358084	5	41638246	41647637	cccccc
4	18348682	18358084	5	41847630	41857041	cccccc
4	18943752	18947647	5	33360064	33356158	cccccc
4	21166042	21182536	5	21980285	21963767	cccccc
4	21177414	21182362	5	15982025	15977065	cccccc
4	21190334	21193601	5	21983547	21980280	cccccc
4	21203286	21214498	5	22002912	21991655	cccccc
4	21214587	21216175	5	22004086	22002500	cccccc
4	21216332	21218279	5	22013820	22011873	cccccc
4	21218275	21295645	5	22103696	22023222	cccccc
4	21332799	21353393	5	22121251	22103697	cccccc
4	21354318	21354810	5	22122539	22123031	cccccc
4	21354323	21354810	5	22122539	22123026	cccccc
4	21354820	21355224	5	22121247	22121652	cccccc
4	21356149	21450079	5	22217023	22123027	cccccc
4	21450066	21510060	5	22277682	22217922	cccccc
4	21509167	22022031	5	22782017	22280201	cccccc
4	22023200	22052335	5	22820226	22791340	cccccc
4	22056679	22058239	5	22821779	22820222	cccccc
4	22065077	22282491	5	23041416	22821948	cccccc
4	22291902	22399774	5	23149257	23041411	cccccc
4	22409180	22890485	5	23629639	23149250	cccccc
4	22889690	23064951	5	23799605	23638856	cccccc
4	23065905	23198040	5	23917467	23799784	cccccc
4	23198034	23483904	5	24207398	23920969	cccccc
4	23482357	23562775	5	24292420	24212474	cccccc
4	23564372	23577827	5	24308325	24292466	cccccc
4	23577829	23631678	5	24414020	24360336	cccccc
4	23628168	23695494	5	24488464	24421287	cccccc
4	23695496	23696166	5	24497298	24496628	cccccc
4	23705596	23717343	5	24509159	24497298	cccccc
4	23743938	24002034	5	24768611	24509888	cccccc
4	23999537	24006516	5	24795510	24788503	cccccc
4	24005524	24165442	5	24930681	24793418	cccccc
4	24165444	24196849	5	24959326	24928085	cccccc
4	24200698	24534804	5	25288928	24957862	cccccc
4	24536058	24616012	5	25378394	25297872	cccccc
4	24616086	24633985	5	25396250	25379458	cccccc
4	24633995	24656922	5	25419386	25396441	cccccc
4	24657016	24724586	5	25489671	25420547	cccccc
4	24725537	24730781	5	25496374	25491104	cccccc
4	24736268	24800538	5	25562741	25496742	cccccc
4	24839936	24851591	5	25578025	25566491	cccccc
4	24851834	24852728	5	25589313	25588419	cccccc
4	24857231	24862618	5	25596754	25591393	cccccc
4	24863336	24895972	5	25636464	25603997	cccccc
4	24863337	24865131	5	25599093	25597297	cccccc
4	24899194	24950988	5	25690055	25638585	cccccc
4	24959646	24971634	5	25700710	25688602	cccccc
4	24971639	24993278	5	25744910	25715233	cccccc
4	25025633	25064658	5	25774202	25744909	cccccc
4	25070884	25097964	5	25800509	25774198	cccccc
4	25098101	25405003	5	26129155	25807910	cccccc
4	25404700	25410243	5	26143878	26138334	cccccc
4	25410244	25418038	5	31618026	31625816	cccccc
4	25418040	25423980	5	26149819	26143875	cccccc
4	25423975	25597224	5	26333557	26158228	cccccc
4	25599958	25712072	5	26434998	26332545	cccccc
4	25712071	25911993	5	26625930	26433852	cccccc
4	25953863	25977999	5	26707632	26682432	cccccc
4	25978438	26046498	5	26781741	26713819	cccccc
4	26067019	26308625	5	27041143	26781736	cccccc
4	26309342	26419708	5	27150764	27041141	cccccc
4	26422075	26681790	5	27409435	27152721	cccccc
4	26684770	26833861	5	27553511	27411121	cccccc
4	26828666	27111233	5	27831181	27553513	cccccc
4	27127449	27369226	5	28083654	27834657	cccccc
4	27359668	27384059	5	28113048	28088986	cccccc
4	27386621	27395657	5	28126634	28117666	cccccc
4	27395659	27396169	5	28134981	28134471	cccccc
4	27398039	27434213	5	28161562	28134814	cccccc
4	27431718	27558265	5	28286995	28160446	cccccc
4	27436879	27440552	5	28403790	28407487	cccccc
4	27558264	27611757	5	28386974	28341029	cccccc
4	27606125	27616663	5	28398442	28387902	cccccc
4	27618227	27621756	5	28420473	28416942	cccccc
4	27625074	27640112	5	28438997	28423957	cccccc
4	27632422	27728897	5	28541441	28438094	cccccc
4	27727264	27757887	5	28601098	28570505	cccccc
[truncated: 3,951 more rows]

[truncated: 7 more sheets: Fig 3 Source 1, Fig 3 Source 2, Fig 3 Source 3, Fig 3 Source 4, Fig 3 Source 5, Figure 4 Source 1, Fig 5 Source 1]
